# Supplementary material for: Hexaaqua­cobalt(II) tetra­aqua­bis(2-amino­pyrazine-κN 4)cobalt(II) disulfate dihydrate
Source: Acta Crystallogr Sect E Struct Rep Online. 2009 Nov 4;65(Pt 12):m1503. doi: 10.1107/S1600536809045310 (PMC2971832; doi:10.1107/S1600536809045310)
Supplement: Supplementary file 1 [file e-65-m1503-sup1.cif]

##############################################################################
###                                                                        ###
###        Electronic paper (Acta Crystallographica Section E)             ###
###                                                                        ###
##############################################################################
#                                                                            #
# This CIF contains the data in a paper accepted for publication in Acta     #
# Crystallographica Section E. It conforms to the requirements of Notes      #
# for Authors for Section E, and has been peer reviewed under the auspices   #
# of the IUCr Commission on Journals.                                        #
#                                                                            #
# Full details of the Crystallographic Information File format               #
# are given in the paper "The Crystallographic Information File (CIF):       #
# a New Standard Archive File for Crystallography" by S. R. Hall, F. H.      #
# Allen and I. D. Brown [Acta Cryst. (1991), A47, 655-685].                  #
#                                                                            #
# The current version of the core CIF dictionary is obtainable from          #
# ftp://ftp.iucr.org/pub/cif_core.dic. The current version number is 2.4.    #
#                                                                            #
# Software is freely available for graphical display of the structure(s) in  #
# this CIF.  For information consult the CIF home page http://www.iucr.org/  #
# cif/home.html                                                              #
#                                                                            #
# This file may be used for bona fide research purposes within the           #
# scientific community so long as proper attribution is given to the journal # 
# article from which it was obtained.                                        #
#                                                                            #
##############################################################################
                                             
data_global
_audit_creation_method     SHELXL-97
_journal_date_recd_electronic     2009-10-27
_journal_date_accepted     2009-10-29
_journal_name_full     'Acta Crystallographica, Section E'
_journal_year     2009
_journal_volume     65
_journal_issue     12
_journal_page_first     m1503
_journal_page_last     m1503
_journal_paper_category     QM
_journal_coeditor_code     XU2657
_publ_contact_author
;
     Dr. Seik Weng Ng
     Department of Chemistry
     University of Malaya
     50603 Kuala Lumpur
     Malaysia
;
_publ_contact_author_email     seikweng@um.edu.my
_publ_contact_author_fax     '03 7967 4193'
_publ_contact_author_phone     '03 7967 6778'
_publ_section_title
;
Hexaaquacobalt(II) tetraaquabis(2-aminopyrazine-\k<i>N</i>^4^)cobalt(II)
disulfate dihydrate
;
loop_
    _publ_author_name
    _publ_author_address
    'Kang, Wei'
;
College of Chemistry and Materials Science
Heilongjiang University
Harbin 150080
People's Republic of China
;
    'Huo, Li-Hua'
;
College of Chemistry and Materials Science
Heilongjiang University
Harbin 150080
People's Republic of China
;
    'Gao, Shan'
;
College of Chemistry and Materials Science
Heilongjiang University
Harbin 150080
People's Republic of China
;
    'Ng, Seik Weng'
;
     Department of Chemistry
     University of Malaya
     50603 Kuala Lumpur
     Malaysia
;
_publ_section_synopsis     .
data_I
_audit_creation_method     SHELXL-97
_chemical_name_systematic
;
Hexaaquacobalt(II) tetraaquabis(2-aminopyrazine-\k<i>N</i>^4^)cobalt(II)
disulfate dihydrate
;
_chemical_name_common     ?
_chemical_formula_moiety
                         'H12 Co O6 2+, C8 H18 Co N6 O4 2+, 2(O4 S) 2-, 2(H2 O)'
_chemical_formula_sum     'C8 H34 Co2 N6 O20 S2'
_chemical_formula_iupac
                          '[Co (H2 O)6] [Co (C4 H5 N3)2 (H2 O)4] (S O4)2, 2H2 O'
_chemical_formula_weight     716.40
_chemical_melting_point     ?
_symmetry_cell_setting     Triclinic
_symmetry_space_group_name_H-M     'P -1'
_symmetry_space_group_name_Hall     '-P 1'
loop_
    _symmetry_equiv_pos_as_xyz
    'x, y, z'
    '-x, -y, -z'
_cell_length_a     6.5722(3)
_cell_length_b     8.3264(4)
_cell_length_c     13.2337(7)
_cell_angle_alpha     75.732(2)
_cell_angle_beta     78.5710(10)
_cell_angle_gamma     78.7950(10)
_cell_volume     679.81(6)
_cell_formula_units_Z     1
_cell_measurement_reflns_used     6326
_cell_measurement_theta_min     3.2
_cell_measurement_theta_max     27.5
_cell_measurement_temperature     293(2)
_exptl_crystal_description     Prism
_exptl_crystal_colour     Red
_exptl_crystal_size_max     0.30
_exptl_crystal_size_mid     0.20
_exptl_crystal_size_min     0.20
_exptl_crystal_density_diffrn     1.750
_exptl_crystal_density_meas     ?
_exptl_crystal_density_method     'not measured'
_exptl_crystal_F_000     370
_exptl_absorpt_coefficient_mu     1.466
_exptl_absorpt_correction_type     Multi-scan
_exptl_absorpt_process_details     '(ABSCOR; Higashi, 1995)'
_exptl_absorpt_correction_T_min     0.6675
_exptl_absorpt_correction_T_max     0.7581
_diffrn_ambient_temperature     293(2)
_diffrn_radiation_type     MoK\a
_diffrn_radiation_wavelength     0.71073
_diffrn_radiation_source     'fine-focus sealed tube'
_diffrn_radiation_monochromator     graphite
_diffrn_measurement_device_type     'Rigaku RAXIS-RAPID IP'
_diffrn_measurement_method     \w
_diffrn_detector_area_resol_mean     ?
_diffrn_reflns_number     6692
_diffrn_reflns_av_R_equivalents     0.0266
_diffrn_reflns_av_sigmaI/netI     0.0338
_diffrn_reflns_theta_min     3.20
_diffrn_reflns_theta_max     27.43
_diffrn_reflns_theta_full     27.43
_diffrn_measured_fraction_theta_max     0.987
_diffrn_measured_fraction_theta_full     0.987
_diffrn_reflns_limit_h_min     -7
_diffrn_reflns_limit_h_max     8
_diffrn_reflns_limit_k_min     -10
_diffrn_reflns_limit_k_max     10
_diffrn_reflns_limit_l_min     -17
_diffrn_reflns_limit_l_max     17
_diffrn_standards_number     0
_diffrn_standards_interval_count     0
_diffrn_standards_interval_time     0
_diffrn_standards_decay_%     0
_reflns_number_total     3071
_reflns_number_gt     2762
_reflns_threshold_expression     I>2\s(I)
_refine_ls_structure_factor_coef     Fsqd
_refine_ls_matrix_type     full
_refine_ls_R_factor_all     0.0340
_refine_ls_R_factor_gt     0.0307
_refine_ls_wR_factor_gt     0.0833
_refine_ls_wR_factor_ref     0.0849
_refine_ls_goodness_of_fit_ref     1.047
_refine_ls_restrained_S_all     1.046
_refine_ls_number_reflns     3071
_refine_ls_number_parameters     231
_refine_ls_number_restraints     14
_refine_ls_hydrogen_treatment     mixed
_refine_ls_weighting_scheme     calc
_refine_ls_weighting_details
         'calc w=1/[\s^2^(Fo^2^)+(0.0511P)^2^+0.1887P] where P=(Fo^2^+2Fc^2^)/3'
_atom_sites_solution_hydrogens     geom
_atom_sites_solution_primary     direct
_atom_sites_solution_secondary     difmap
_refine_ls_shift/su_max     0.001
_refine_ls_shift/su_mean     0.001
_refine_diff_density_max     0.470
_refine_diff_density_min     -0.332
_refine_ls_extinction_method     none
_refine_ls_extinction_coef     ?
loop_
    _atom_type_symbol
    _atom_type_description
    _atom_type_scat_dispersion_real
    _atom_type_scat_dispersion_imag
    _atom_type_scat_source
    'C' 'C' 0.0033 0.0016
                         'International Tables Vol C Tables 4.2.6.8 and 6.1.1.4'
    'H' 'H' 0.0000 0.0000
                         'International Tables Vol C Tables 4.2.6.8 and 6.1.1.4'
    'N' 'N' 0.0061 0.0033
                         'International Tables Vol C Tables 4.2.6.8 and 6.1.1.4'
    'O' 'O' 0.0106 0.0060
                         'International Tables Vol C Tables 4.2.6.8 and 6.1.1.4'
    'S' 'S' 0.1246 0.1234
                         'International Tables Vol C Tables 4.2.6.8 and 6.1.1.4'
    'Co' 'Co' 0.3494 0.9721
                         'International Tables Vol C Tables 4.2.6.8 and 6.1.1.4'
_computing_data_collection     'RAPID-AUTO (Rigaku, 1998)'
_computing_cell_refinement     'RAPID-AUTO (Rigaku, 1998)'
_computing_data_reduction     'CrystalClear (Rigaku/MSC, 2002)'
_computing_structure_solution     'SHELXS97 (Sheldrick, 2008)'
_computing_structure_refinement     'SHELXL97 (Sheldrick, 2008)'
_computing_molecular_graphics     'X-SEED (Barbour, 2001)'
_computing_publication_material     'publCIF (Westrip, 2009)'
loop_
    _atom_site_type_symbol
    _atom_site_label
    _atom_site_fract_x
    _atom_site_fract_y
    _atom_site_fract_z
    _atom_site_U_iso_or_equiv
    _atom_site_adp_type
    _atom_site_calc_flag
    _atom_site_refinement_flags
    _atom_site_occupancy
    _atom_site_disorder_assembly
    _atom_site_disorder_group
    Co Co1 1.0000 1.0000 0.5000 0.02058(10) Uani d S 1 . .
    Co Co2 0.0000 0.5000 1.0000 0.02713(11) Uani d S 1 . .
    S S1 0.48109(7) 0.88842(5) 0.80066(3) 0.02386(12) Uani d . 1 . .
    O O1 0.4133(2) 0.98162(18) 0.70001(10) 0.0309(3) Uani d . 1 . .
    O O2 0.5369(3) 0.70948(18) 0.79992(14) 0.0439(4) Uani d . 1 . .
    O O3 0.6685(2) 0.95119(18) 0.81446(11) 0.0317(3) Uani d . 1 . .
    O O4 0.3094(2) 0.9161(2) 0.88747(12) 0.0410(4) Uani d . 1 . .
    O O1W 0.7178(2) 0.91396(17) 0.53377(11) 0.0295(3) Uani d D 1 . .
    O O2W 1.0213(2) 0.96509(18) 0.66021(11) 0.0305(3) Uani d D 1 . .
    O O3W 0.2836(2) 0.4730(2) 0.90039(14) 0.0435(4) Uani d D 1 . .
    O O4W -0.1433(3) 0.4747(2) 0.87641(13) 0.0399(4) Uani d D 1 . .
    O O5W 0.0399(2) 0.23895(19) 1.05544(14) 0.0421(4) Uani d D 1 . .
    O O6W 0.6169(3) 0.2195(2) 0.91230(13) 0.0397(3) Uani d D 1 . .
    N N1 0.8413(2) 1.25974(19) 0.49825(13) 0.0257(3) Uani d . 1 . .
    N N2 0.7121(3) 1.6016(2) 0.49242(14) 0.0302(3) Uani d . 1 . .
    N N3 0.7876(3) 1.6554(2) 0.30956(16) 0.0423(4) Uani d D 1 . .
    C C1 0.8491(3) 1.3722(2) 0.40789(15) 0.0289(4) Uani d . 1 . .
    H H1 0.9012 1.3361 0.3452 0.035 Uiso calc R 1 . .
    C C2 0.7812(3) 1.5450(2) 0.40335(16) 0.0283(4) Uani d . 1 . .
    C C3 0.7021(3) 1.4852(3) 0.58309(16) 0.0317(4) Uani d . 1 . .
    H H3 0.6516 1.5207 0.6461 0.038 Uiso calc R 1 . .
    C C4 0.7624(3) 1.3170(2) 0.58746(15) 0.0306(4) Uani d . 1 . .
    H H4 0.7489 1.2415 0.6523 0.037 Uiso calc R 1 . .
    H H1W1 0.615(3) 0.941(3) 0.5778(16) 0.039(7) Uiso d D 1 . .
    H H1W2 0.708(4) 0.822(2) 0.521(2) 0.043(7) Uiso d D 1 . .
    H H2W1 0.924(3) 0.961(3) 0.7118(14) 0.038(7) Uiso d D 1 . .
    H H2W2 1.136(3) 0.983(4) 0.671(2) 0.058(9) Uiso d D 1 . .
    H H3W1 0.348(5) 0.556(3) 0.872(3) 0.072(10) Uiso d D 1 . .
    H H3W2 0.376(3) 0.387(2) 0.906(2) 0.050(8) Uiso d D 1 . .
    H H4W1 -0.199(5) 0.387(3) 0.886(3) 0.068(10) Uiso d D 1 . .
    H H4W2 -0.234(3) 0.558(2) 0.856(2) 0.043(7) Uiso d D 1 . .
    H H5W1 0.135(3) 0.176(3) 1.0881(19) 0.046(8) Uiso d D 1 . .
    H H5W2 -0.062(4) 0.185(4) 1.076(2) 0.066(9) Uiso d D 1 . .
    H H6W1 0.637(6) 0.145(4) 0.876(3) 0.094(13) Uiso d D 1 . .
    H H6W2 0.625(5) 0.164(4) 0.9747(12) 0.065(10) Uiso d D 1 . .
    H H3N1 0.830(5) 1.618(4) 0.2538(15) 0.062(9) Uiso d D 1 . .
    H H3N2 0.751(5) 1.7602(15) 0.307(3) 0.064(9) Uiso d D 1 . .
loop_
    _atom_site_aniso_label
    _atom_site_aniso_U_11
    _atom_site_aniso_U_22
    _atom_site_aniso_U_33
    _atom_site_aniso_U_12
    _atom_site_aniso_U_13
    _atom_site_aniso_U_23
    Co1 0.02009(17) 0.01865(17) 0.02239(18) -0.00235(12) -0.00307(13)
                                                                    -0.00400(12)
    Co2 0.02194(19) 0.02479(19) 0.0323(2) -0.00440(14) -0.00566(14) 0.00002(14)
    S1 0.0220(2) 0.0245(2) 0.0240(2) -0.00519(17) -0.00492(16) -0.00072(16)
    O1 0.0285(7) 0.0353(7) 0.0270(7) -0.0006(6) -0.0095(5) -0.0022(5)
    O2 0.0429(9) 0.0237(7) 0.0623(10) -0.0039(6) -0.0138(8) -0.0005(7)
    O3 0.0241(6) 0.0394(8) 0.0336(7) -0.0094(6) -0.0057(5) -0.0074(6)
    O4 0.0292(7) 0.0610(10) 0.0311(7) -0.0127(7) 0.0028(6) -0.0080(7)
    O1W 0.0249(7) 0.0264(7) 0.0383(8) -0.0067(5) 0.0030(6) -0.0134(6)
    O2W 0.0266(7) 0.0413(8) 0.0242(7) -0.0062(6) -0.0044(5) -0.0069(6)
    O3W 0.0280(8) 0.0322(8) 0.0594(10) -0.0041(6) 0.0049(7) 0.0007(7)
    O4W 0.0383(8) 0.0344(8) 0.0493(9) -0.0060(7) -0.0199(7) -0.0029(7)
    O5W 0.0314(8) 0.0290(8) 0.0618(10) -0.0075(6) -0.0170(7) 0.0077(7)
    O6W 0.0501(9) 0.0321(8) 0.0387(9) -0.0050(7) -0.0107(7) -0.0089(7)
    N1 0.0231(7) 0.0206(7) 0.0326(8) -0.0019(6) -0.0050(6) -0.0053(6)
    N2 0.0271(8) 0.0234(8) 0.0425(9) -0.0026(6) -0.0079(7) -0.0104(7)
    N3 0.0564(12) 0.0247(9) 0.0399(11) 0.0015(8) -0.0053(9) -0.0040(8)
    C1 0.0305(9) 0.0241(9) 0.0318(10) -0.0029(7) -0.0039(8) -0.0072(7)
    C2 0.0244(9) 0.0224(9) 0.0378(10) -0.0034(7) -0.0059(7) -0.0052(7)
    C3 0.0290(9) 0.0318(10) 0.0361(10) 0.0005(8) -0.0061(8) -0.0138(8)
    C4 0.0305(10) 0.0296(10) 0.0294(9) -0.0018(8) -0.0040(8) -0.0052(7)
_geom_special_details
;
All e.s.d.'s (except the e.s.d. in the dihedral angle between two l.s. planes)
are estimated using the full covariance matrix. The cell e.s.d.'s are taken
into account individually in the estimation of e.s.d.'s in distances, angles
and torsion angles; correlations between e.s.d.'s in cell parameters are only
used when they are defined by crystal symmetry. An approximate (isotropic)
treatment of cell e.s.d.'s is used for estimating e.s.d.'s involving l.s.
planes.
;
loop_
    _geom_bond_atom_site_label_1
    _geom_bond_atom_site_label_2
    _geom_bond_site_symmetry_2
    _geom_bond_distance
    _geom_bond_publ_flag
    Co1 O1W . 2.0451(13) ?
    Co1 O1W 2_776 2.0451(13) ?
    Co1 O2W 2_776 2.0970(13) ?
    Co1 O2W . 2.0970(13) ?
    Co1 N1 2_776 2.2076(15) ?
    Co1 N1 . 2.2076(15) ?
    Co2 O3W . 2.0670(16) ?
    Co2 O3W 2_567 2.0670(16) ?
    Co2 O5W . 2.0977(15) ?
    Co2 O5W 2_567 2.0977(15) ?
    Co2 O4W . 2.1128(16) ?
    Co2 O4W 2_567 2.1128(16) ?
    S1 O2 . 1.4656(16) ?
    S1 O4 . 1.4703(15) ?
    S1 O1 . 1.4717(13) ?
    S1 O3 . 1.4866(14) ?
    O1W H1W1 . 0.836(10) ?
    O1W H1W2 . 0.846(10) ?
    O2W H2W1 . 0.838(10) ?
    O2W H2W2 . 0.843(10) ?
    O3W H3W1 . 0.846(10) ?
    O3W H3W2 . 0.846(10) ?
    O4W H4W1 . 0.847(10) ?
    O4W H4W2 . 0.850(10) ?
    O5W H5W1 . 0.849(10) ?
    O5W H5W2 . 0.840(10) ?
    O6W H6W1 . 0.849(10) ?
    O6W H6W2 . 0.847(10) ?
    N1 C1 . 1.324(2) ?
    N1 C4 . 1.352(3) ?
    N2 C2 . 1.340(3) ?
    N2 C3 . 1.343(3) ?
    N3 C2 . 1.349(3) ?
    N3 H3N1 . 0.849(10) ?
    N3 H3N2 . 0.852(10) ?
    C1 C2 . 1.411(3) ?
    C1 H1 . 0.9300 ?
    C3 C4 . 1.370(3) ?
    C3 H3 . 0.9300 ?
    C4 H4 . 0.9300 ?
loop_
    _geom_angle_atom_site_label_1
    _geom_angle_atom_site_label_2
    _geom_angle_atom_site_label_3
    _geom_angle_site_symmetry_1
    _geom_angle_site_symmetry_3
    _geom_angle
    _geom_angle_publ_flag
    O1W Co1 O1W . 2_776 180.0 ?
    O1W Co1 O2W . 2_776 87.43(6) ?
    O1W Co1 O2W 2_776 2_776 92.57(6) ?
    O1W Co1 O2W . . 92.57(6) ?
    O1W Co1 O2W 2_776 . 87.43(6) ?
    O2W Co1 O2W 2_776 . 180.0000(10)
                                   ?
    O1W Co1 N1 . 2_776 88.71(6) ?
    O1W Co1 N1 2_776 2_776 91.29(6) ?
    O2W Co1 N1 2_776 2_776 90.16(6) ?
    O2W Co1 N1 . 2_776 89.84(6) ?
    O1W Co1 N1 . . 91.29(6) ?
    O1W Co1 N1 2_776 . 88.71(6) ?
    O2W Co1 N1 2_776 . 89.84(6) ?
    O2W Co1 N1 . . 90.16(6) ?
    N1 Co1 N1 2_776 . 180.0000(10)
                                 ?
    O3W Co2 O3W . 2_567 180.0 ?
    O3W Co2 O5W . . 88.95(7) ?
    O3W Co2 O5W 2_567 . 91.05(7) ?
    O3W Co2 O5W . 2_567 91.05(7) ?
    O3W Co2 O5W 2_567 2_567 88.95(7) ?
    O5W Co2 O5W . 2_567 180.0 ?
    O3W Co2 O4W . . 87.20(7) ?
    O3W Co2 O4W 2_567 . 92.80(7) ?
    O5W Co2 O4W . . 89.82(7) ?
    O5W Co2 O4W 2_567 . 90.18(7) ?
    O3W Co2 O4W . 2_567 92.80(7) ?
    O3W Co2 O4W 2_567 2_567 87.20(7) ?
    O5W Co2 O4W . 2_567 90.18(7) ?
    O5W Co2 O4W 2_567 2_567 89.82(7) ?
    O4W Co2 O4W . 2_567 180.0 ?
    O2 S1 O4 . . 110.72(10) ?
    O2 S1 O1 . . 109.81(9) ?
    O4 S1 O1 . . 108.83(9) ?
    O2 S1 O3 . . 108.89(9) ?
    O4 S1 O3 . . 109.26(9) ?
    O1 S1 O3 . . 109.31(8) ?
    Co1 O1W H1W1 . . 126.4(17) ?
    Co1 O1W H1W2 . . 120.7(18) ?
    H1W1 O1W H1W2 . . 110(2) ?
    Co1 O2W H2W1 . . 128.2(18) ?
    Co1 O2W H2W2 . . 114(2) ?
    H2W1 O2W H2W2 . . 116(3) ?
    Co2 O3W H3W1 . . 121(2) ?
    Co2 O3W H3W2 . . 125.2(19) ?
    H3W1 O3W H3W2 . . 107(3) ?
    Co2 O4W H4W1 . . 117(2) ?
    Co2 O4W H4W2 . . 114.2(18) ?
    H4W1 O4W H4W2 . . 107(3) ?
    Co2 O5W H5W1 . . 128.5(19) ?
    Co2 O5W H5W2 . . 122(2) ?
    H5W1 O5W H5W2 . . 103(3) ?
    H6W1 O6W H6W2 . . 104(3) ?
    C1 N1 C4 . . 117.08(16) ?
    C1 N1 Co1 . . 119.42(13) ?
    C4 N1 Co1 . . 122.75(13) ?
    C2 N2 C3 . . 116.49(17) ?
    C2 N3 H3N1 . . 118(2) ?
    C2 N3 H3N2 . . 121(2) ?
    H3N1 N3 H3N2 . . 121(3) ?
    N1 C1 C2 . . 122.25(18) ?
    N1 C1 H1 . . 118.9 ?
    C2 C1 H1 . . 118.9 ?
    N2 C2 N3 . . 119.21(18) ?
    N2 C2 C1 . . 120.28(18) ?
    N3 C2 C1 . . 120.50(19) ?
    N2 C3 C4 . . 123.26(19) ?
    N2 C3 H3 . . 118.4 ?
    C4 C3 H3 . . 118.4 ?
    N1 C4 C3 . . 120.53(18) ?
    N1 C4 H4 . . 119.7 ?
    C3 C4 H4 . . 119.7 ?
loop_
    _geom_hbond_atom_site_label_D
    _geom_hbond_atom_site_label_H
    _geom_hbond_atom_site_label_A
    _geom_hbond_site_symmetry_A
    _geom_hbond_distance_DH
    _geom_hbond_distance_HA
    _geom_hbond_distance_DA
    _geom_hbond_angle_DHA
    _geom_hbond_publ_flag
    O1w H1w1 O1 . 0.840(10)
                          1.930(10)
                                  2.755(2) 168(3) yes
    O1w H1w2 N2 1_545 0.850(10)
                              1.950(10)
                                      2.795(2) 175(3) yes
    O2w H2w1 O3 . 0.840(10)
                          1.940(10)
                                  2.769(2) 170(2) yes
    O2w H2w2 O1 1_655 0.840(10)
                              1.930(10)
                                      2.765(2) 170(3) yes
    O3w H3w1 O2 . 0.850(10)
                          1.910(10)
                                  2.743(2) 169(3) yes
    O3w H3w2 O6w . 0.850(10)
                           1.890(10)
                                   2.730(2) 170(3) yes
    O4w H4w1 O6w 1_455 0.850(10)
                               1.950(10)
                                       2.781(2) 168(3) yes
    O4w H4w2 O2 1_455 0.850(10)
                              1.910(10)
                                      2.745(2) 167(2) yes
    O5w H5w1 O3 2_667 0.850(10)
                              1.980(10)
                                      2.816(2) 170(3) yes
    O5w H5w2 O4 2_567 0.840(10)
                              1.900(10)
                                      2.737(2) 174(3) yes
    O6w H6w1 O3 1_545 0.850(10)
                              1.940(10)
                                      2.782(2) 171(4) yes
    O6w H6w2 O4 2_667 0.850(10)
                              1.890(10)
                                      2.711(2) 164(3) yes
    N3 H3n2 O1 2_686 0.850(10)
                             2.200(10)
                                     3.036(2) 168(3) yes
