# Supplementary material for: Hexaaqua­cobalt(II) tetra­aqua­bis(2-amino­pyrazine-κN 4)cobalt(II) disulfate dihydrate
Source: Acta Crystallogr Sect E Struct Rep Online. 2009 Nov 4;65(Pt 12):m1503. doi: 10.1107/S1600536809045310 (PMC2971832; doi:10.1107/S1600536809045310)
Supplement: Supplementary file 2 [file e-65-m1503-Isup2.hkl]

# 
# h,k,l, Fc-squared, Fo-squared, sigma(Fo-squared) and status flag 
# 
data_I
_shelx_title '  P-1' 
_shelx_refln_list_code          4 
_shelx_F_calc_maximum      135.63 
_exptl_crystal_F_000       370.00 
_reflns_d_resolution_high  0.7713 
 
loop_ 
 _symmetry_equiv_pos_as_xyz 
 'x, y, z' 
 '-x, -y, -z' 
 
_cell_length_a     6.5722 
_cell_length_b     8.3264 
_cell_length_c    13.2337 
_cell_angle_alpha  75.732 
_cell_angle_beta   78.571 
_cell_angle_gamma  78.795 
 
_shelx_F_squared_multiplier     1.000 
 
loop_ 
 _refln_index_h 
 _refln_index_k 
 _refln_index_l 
 _refln_F_squared_calc 
 _refln_F_squared_meas 
 _refln_F_squared_sigma 
 _refln_observed_status 
   1   0   0      302.28      243.16      5.12 o 
   2   0   0      241.69      220.50      6.31 o 
   3   0   0     1776.62     1969.10     43.27 o 
   4   0   0     2722.13     2820.69     77.54 o 
   5   0   0       87.70       83.94      2.44 o 
   6   0   0      961.84      950.42     19.96 o 
   7   0   0      387.70      366.69      6.99 o 
   8   0   0      142.06      135.48      4.16 o 
  -8   1   0        8.07        8.52      1.55 o 
  -7   1   0       19.04       18.23      1.38 o 
  -6   1   0      106.87       94.47      2.80 o 
  -5   1   0       48.04       45.93      1.74 o 
  -4   1   0      319.81      304.56      6.00 o 
  -3   1   0       85.53       89.79      2.84 o 
  -2   1   0     2675.91     2595.53     58.22 o 
  -1   1   0     1885.58     1934.67     40.32 o 
   1   1   0      958.43      966.67     12.32 o 
   2   1   0     3347.07     3642.80     60.74 o 
   3   1   0     1203.28     1395.43     40.84 o 
   4   1   0       57.12       71.44      4.87 o 
   5   1   0      195.52      185.42      4.08 o 
   6   1   0       28.32       33.36      1.57 o 
   7   1   0       15.26       15.66      1.01 o 
   8   1   0        0.08        0.57      1.49 o 
  -7   2   0      146.51      140.27      4.14 o 
  -6   2   0      480.99      451.73     19.08 o 
  -5   2   0        2.49        5.15      2.54 o 
  -4   2   0     1413.30     1311.67     40.20 o 
  -3   2   0     2247.37     2292.23     52.11 o 
  -2   2   0     1295.46     1199.59     39.39 o 
  -1   2   0      582.40      506.47      9.24 o 
   0   2   0     7398.49     7866.56    217.57 o 
   1   2   0     2215.13     2320.16     40.79 o 
   2   2   0       93.00      137.04      2.43 o 
   3   2   0     3998.40     4554.55     81.30 o 
   4   2   0      695.65      684.27     11.88 o 
   5   2   0      666.89      690.74     14.15 o 
   6   2   0      282.33      287.79      5.50 o 
   7   2   0      804.23      811.33     24.21 o 
   8   2   0       11.92       12.52      2.69 o 
  -7   3   0       33.18       30.16     19.55 o 
  -6   3   0        0.48        1.04      1.59 o 
  -5   3   0       18.65       20.69      2.72 o 
  -4   3   0       17.50       19.17      3.12 o 
  -3   3   0      463.06      478.39     10.57 o 
  -2   3   0       14.15       11.35      1.39 o 
  -1   3   0     1007.87     1024.83     27.74 o 
   0   3   0       32.86       38.19      1.45 o 
   1   3   0      332.74      364.43      5.46 o 
   2   3   0      256.69      284.85      3.94 o 
   3   3   0      926.14     1043.09     18.42 o 
   4   3   0       77.32       75.49      1.39 o 
   5   3   0      575.68      577.77     10.33 o 
   6   3   0       44.88       46.14      2.49 o 
   7   3   0      155.23      143.78      4.26 o 
   8   3   0       30.11       33.25      3.88 o 
  -7   4   0      238.25      240.52     14.16 o 
  -6   4   0       59.72       73.61      5.03 o 
  -5   4   0      437.19      439.77     15.15 o 
  -4   4   0       72.79       77.18      5.68 o 
  -3   4   0     2098.89     2203.64     52.43 o 
  -2   4   0      627.52      596.36     12.54 o 
  -1   4   0     2360.73     2408.24     78.32 o 
   0   4   0     2859.09     3165.83     76.59 o 
   1   4   0     3105.36     3295.78     65.46 o 
   2   4   0     1922.16     2067.09     38.04 o 
   3   4   0     1565.32     1648.23     29.54 o 
   4   4   0      150.61      143.79      2.36 o 
   5   4   0     2138.07     2263.74     46.19 o 
   6   4   0      167.67      165.23      3.72 o 
   7   4   0      432.16      379.51     19.45 o 
   8   4   0       56.66       60.56      4.99 o 
  -6   5   0       38.59       40.25      4.66 o 
  -5   5   0      417.76      397.80     11.73 o 
  -4   5   0       81.04       98.18     23.00 o 
  -3   5   0      105.05      138.91     41.54 o 
  -2   5   0        5.54       10.13      3.22 o 
  -1   5   0      384.45      413.84     10.08 o 
   0   5   0      501.89      522.70     11.94 o 
   1   5   0      259.11      257.59      5.32 o 
   2   5   0       77.07       90.71      2.19 o 
   3   5   0      519.80      512.52      8.95 o 
   4   5   0      669.35      677.28     12.12 o 
   5   5   0      133.74      122.28      6.01 o 
   6   5   0       30.15       28.75      1.25 o 
   7   5   0        0.07        2.08      1.74 o 
  -6   6   0        1.35        1.39      2.58 o 
  -5   6   0      322.53      342.46     11.40 o 
  -4   6   0      196.74      196.63     13.53 o 
  -3   6   0      217.62      254.49     10.25 o 
  -2   6   0      334.94      335.82      8.68 o 
  -1   6   0      822.04      815.04     19.13 o 
   0   6   0      208.52      198.36      5.89 o 
   1   6   0      840.00      848.96     15.83 o 
   2   6   0      277.68      263.82      5.09 o 
   3   6   0      450.95      463.32      9.21 o 
   4   6   0      110.08      118.64      3.03 o 
   5   6   0      722.42      695.89     18.25 o 
   6   6   0      176.33      174.88      4.48 o 
   7   6   0       34.46       34.94      4.64 o 
  -5   7   0        0.28        1.39      2.09 o 
  -4   7   0       17.12       17.11      2.92 o 
  -3   7   0       38.79      290.89     74.18 o 
  -2   7   0       99.08      119.84     28.57 o 
  -1   7   0        3.08       11.66      8.72 o 
   0   7   0       62.33       65.15      4.14 o 
   1   7   0       59.37       54.79      2.53 o 
   2   7   0      251.57      246.77      5.27 o 
   3   7   0       95.79       93.51      2.76 o 
   4   7   0      167.68      169.84      4.87 o 
   5   7   0       33.95       29.16      1.93 o 
   6   7   0       15.14       13.19      1.06 o 
  -4   8   0      105.53      101.90      5.84 o 
  -3   8   0      106.60      113.40      5.77 o 
  -2   8   0      257.41      260.05     10.19 o 
  -1   8   0      165.43      159.99      6.93 o 
   0   8   0      700.46      641.62     27.12 o 
   1   8   0      221.98      225.79      6.05 o 
   2   8   0     1004.53     1047.61     21.05 o 
   3   8   0        1.57        7.27      4.24 o 
   4   8   0      267.04      262.13      5.93 o 
   5   8   0      135.70      126.94      3.78 o 
   6   8   0      508.43      443.63     51.94 o 
  -3   9   0       60.69       69.76      5.50 o 
  -2   9   0       30.01       33.06      7.61 o 
  -1   9   0       50.52       51.72      4.09 o 
   0   9   0       54.85       52.70      3.22 o 
   1   9   0        9.29       11.54      2.49 o 
   2   9   0       86.87       89.01      3.52 o 
   3   9   0        4.86        5.55      1.45 o 
   4   9   0       19.76       16.68      1.78 o 
   5   9   0        2.45        1.66      1.00 o 
  -1  10   0        1.58        1.57      2.24 o 
   0  10   0      190.01      205.79      7.18 o 
   1  10   0        4.70        2.80      1.73 o 
   2  10   0       57.80       56.89      5.09 o 
   3  10   0       62.28       62.21      3.40 o 
  -3 -10   1      101.97      104.40      4.59 o 
  -2 -10   1       51.68       54.59      3.35 o 
  -1 -10   1        3.36        2.26      1.94 o 
   0 -10   1       15.65       12.45      2.73 o 
  -4  -9   1      191.66      183.61      5.59 o 
  -3  -9   1      111.14      111.99      5.05 o 
  -2  -9   1        1.62        2.83      1.47 o 
  -1  -9   1      499.18      500.54     13.13 o 
   0  -9   1       85.54       82.10      7.53 o 
   1  -9   1        9.71        5.45      3.00 o 
   2  -9   1       82.45       83.96      6.35 o 
  -6  -8   1        2.18        1.14      1.03 o 
  -5  -8   1       29.54       28.61      2.09 o 
  -4  -8   1      148.76      148.65      4.09 o 
  -3  -8   1        6.95        6.56      2.12 o 
  -2  -8   1        3.48        4.08      1.68 o 
  -1  -8   1       33.84       31.45      2.45 o 
   0  -8   1       64.29       56.78      3.80 o 
   1  -8   1       64.64       67.69      4.18 o 
   2  -8   1       31.24       32.52      5.52 o 
   3  -8   1       56.42       58.46      4.68 o 
   4  -8   1       32.74       33.28      3.96 o 
  -6  -7   1      105.54       94.40      6.28 o 
  -5  -7   1      176.96      176.15      4.24 o 
  -4  -7   1      960.10      936.69     42.33 o 
  -3  -7   1       19.03       19.77      1.86 o 
  -2  -7   1       16.12       17.45      1.70 o 
  -1  -7   1      421.05      414.97      8.39 o 
   0  -7   1     1205.06     1219.84     38.54 o 
   1  -7   1       85.25       79.51      4.60 o 
   2  -7   1     1093.19     1067.16     39.02 o 
   3  -7   1       73.94       73.26      4.41 o 
   4  -7   1      115.01      136.17      6.01 o 
   5  -7   1       11.38       14.83      3.00 o 
  -7  -6   1       96.08      102.14      7.07 o 
  -6  -6   1      101.75       94.97      4.82 o 
  -5  -6   1       15.19       16.11      1.52 o 
  -4  -6   1       72.21       75.39      2.21 o 
  -3  -6   1       13.03       12.52      1.28 o 
  -2  -6   1     1055.09     1071.72     19.77 o 
  -1  -6   1      375.37      362.05     10.95 o 
   0  -6   1        5.77        8.01      1.91 o 
   1  -6   1      320.61      305.56      7.97 o 
   2  -6   1      234.18      235.97      6.72 o 
   3  -6   1      174.70      211.66     19.71 o 
   4  -6   1      161.71      159.66      5.94 o 
   5  -6   1        3.04       15.63     11.66 o 
   6  -6   1        6.46       30.62      8.08 o 
  -7  -5   1      184.93      187.69     12.48 o 
  -6  -5   1      514.13      522.07     10.30 o 
  -5  -5   1       59.88       58.51      2.33 o 
  -4  -5   1      690.25      724.00     13.70 o 
  -3  -5   1      150.19      152.34      3.36 o 
  -2  -5   1     1391.22     1386.68     31.52 o 
  -1  -5   1      616.01      617.96     12.88 o 
   0  -5   1      693.34      640.83     13.63 o 
   1  -5   1      302.91      302.06      7.90 o 
   2  -5   1      665.30      628.69     16.05 o 
   3  -5   1        5.30       19.55     11.78 o 
   4  -5   1      275.41      288.15      8.89 o 
   5  -5   1       26.41       75.86     18.09 o 
   6  -5   1      203.66      211.14     10.05 o 
  -7  -4   1      202.44      193.07     12.81 o 
  -6  -4   1      127.36      121.49      3.03 o 
  -5  -4   1       31.63       30.94      1.33 o 
  -4  -4   1       33.14       31.39      1.16 o 
  -3  -4   1      159.80      157.35      3.40 o 
  -2  -4   1        1.72        1.63      0.61 o 
  -1  -4   1        3.36        5.00      0.90 o 
   0  -4   1     2500.70     2847.49    169.82 o 
   1  -4   1      228.58      222.49      5.01 o 
   2  -4   1        1.60        4.21      1.15 o 
   3  -4   1      131.48      124.02     14.10 o 
   4  -4   1        4.06        6.56      3.30 o 
   5  -4   1       73.26       68.15      3.14 o 
   6  -4   1      119.41      132.32      6.67 o 
   7  -4   1       20.02        7.13      4.83 o 
  -8  -3   1      258.60      258.34     10.66 o 
  -7  -3   1      123.87      113.50      3.14 o 
  -6  -3   1      414.09      439.37      8.89 o 
  -5  -3   1      349.63      346.44      6.89 o 
  -4  -3   1      219.83      236.35      3.79 o 
  -3  -3   1     1622.61     1718.23     26.72 o 
  -2  -3   1      908.48      914.28     17.37 o 
  -1  -3   1     2584.52     2703.41     71.79 o 
   0  -3   1     2291.47     2451.38     81.40 o 
   1  -3   1     6696.31     7350.09    205.03 o 
   2  -3   1      597.53      569.88     11.38 o 
   3  -3   1       45.83       37.80      1.80 o 
   4  -3   1      594.83      571.38     12.41 o 
   5  -3   1     1459.14     1474.72     49.09 o 
   6  -3   1        2.26        2.01      1.65 o 
   7  -3   1      547.89      541.32     19.80 o 
  -8  -2   1        1.46       -1.71      1.77 o 
  -7  -2   1        6.89        8.95      2.06 o 
  -6  -2   1       14.24       15.30      1.15 o 
  -5  -2   1      896.49      911.01     16.34 o 
  -4  -2   1      326.81      288.70      4.34 o 
  -3  -2   1     1364.65     1471.49     21.82 o 
  -2  -2   1      450.55      518.62      6.65 o 
  -1  -2   1        6.87        8.26      0.74 o 
   0  -2   1     1982.98     2048.71     46.37 o 
   1  -2   1      455.31      425.46      7.81 o 
   2  -2   1      891.14     1053.78     20.96 o 
   3  -2   1      135.97      136.87      3.65 o 
   4  -2   1        7.94        6.95      1.22 o 
   5  -2   1        5.69        5.19      1.47 o 
   6  -2   1      331.23      305.13     14.30 o 
   7  -2   1       20.10       16.78      1.55 o 
  -8  -1   1      198.67      180.39      5.45 o 
  -7  -1   1      729.28      728.93     14.27 o 
  -6  -1   1        9.10        9.72      1.10 o 
  -5  -1   1     2274.34     2365.15     45.56 o 
  -4  -1   1       22.01       22.22      1.30 o 
  -3  -1   1     5435.15     5972.32    129.79 o 
  -2  -1   1     2213.47     2486.68     38.83 o 
  -1  -1   1     5449.96     5811.61    121.64 o 
   0  -1   1       98.99       63.64      1.15 o 
   1  -1   1     8444.32     8776.53    246.33 o 
   2  -1   1      123.59      112.93      2.58 o 
   3  -1   1      228.02      177.59      3.66 o 
   4  -1   1      982.58      979.04     29.70 o 
   5  -1   1      930.62      872.19     24.63 o 
   6  -1   1       60.49       61.30      2.17 o 
   7  -1   1      165.71      160.94      3.59 o 
   8  -1   1       76.99       76.48      3.11 o 
  -8   0   1        0.68        1.15      0.85 o 
  -7   0   1      106.51      107.61      2.95 o 
  -6   0   1       45.48       49.78      2.08 o 
  -5   0   1      294.46      289.67      5.22 o 
  -4   0   1        2.98       21.50      4.21 o 
  -3   0   1      104.44      106.15      2.22 o 
  -2   0   1     1267.21     1357.10     26.65 o 
  -1   0   1      952.33     1035.66     13.21 o 
   1   0   1      241.09      307.60      4.68 o 
   2   0   1     2134.75     2175.96     45.81 o 
   3   0   1       62.62       69.12      1.79 o 
   4   0   1      379.01      365.76      7.06 o 
   5   0   1       37.20       37.67      1.53 o 
   6   0   1        3.80       10.26      2.31 o 
   7   0   1        6.31        5.06      0.94 o 
  -8   1   1       96.14       92.62      3.27 o 
  -7   1   1      364.23      355.83      7.77 o 
  -6   1   1      151.92      155.60      3.88 o 
  -5   1   1      506.16      489.37      8.42 o 
  -4   1   1      895.54      851.14     17.14 o 
  -3   1   1     1775.10     1764.61     53.64 o 
  -2   1   1     2913.23     2805.15     90.14 o 
  -1   1   1     1851.58     1829.26     37.66 o 
   1   1   1     1904.86     1864.29     30.52 o 
   2   1   1    18394.30    18250.53    494.33 o 
   3   1   1      265.49      240.85      3.29 o 
   4   1   1     2044.31     2151.97     39.42 o 
   5   1   1       52.67       47.98      2.94 o 
   6   1   1     1131.31     1141.56     20.95 o 
   7   1   1      306.02      296.30     10.02 o 
  -7   2   1       18.02       16.61      1.57 o 
  -6   2   1        0.89        1.44      0.74 o 
  -5   2   1      123.34      109.70      4.05 o 
  -4   2   1      287.28      281.80      8.68 o 
  -3   2   1      561.21      548.15     17.25 o 
  -2   2   1        5.47        5.99      0.95 o 
  -1   2   1       43.07       60.89     19.52 o 
   0   2   1     5501.09     5524.65    174.95 o 
   1   2   1     2375.14     2525.57     39.08 o 
   2   2   1     2935.51     3059.76     49.21 o 
   3   2   1       27.40       43.16      0.90 o 
   4   2   1     1053.45     1169.38     33.75 o 
   5   2   1      368.06      365.12      5.87 o 
   6   2   1       68.18       77.89      2.07 o 
   7   2   1       73.96       74.95      2.05 o 
   8   2   1        0.08        0.19      1.49 o 
  -7   3   1      144.61      140.25      4.89 o 
  -6   3   1      471.51      449.56     28.45 o 
  -5   3   1      212.93      217.39     10.46 o 
  -4   3   1      775.50      706.75     21.64 o 
  -3   3   1      708.28      645.63     14.10 o 
  -2   3   1     3556.97     3473.08    360.02 o 
  -1   3   1     3820.23     3979.52    187.84 o 
   0   3   1    12236.04    13115.66    408.03 o 
   1   3   1      134.02      140.18      2.33 o 
   2   3   1      651.11      573.41      9.33 o 
   3   3   1     1346.25     1490.51     22.82 o 
   4   3   1      955.40      979.43     30.66 o 
   5   3   1      225.68      232.32      4.31 o 
   6   3   1      811.34      819.12     14.15 o 
   7   3   1      167.40      161.54      5.55 o 
   8   3   1       50.17       57.09      7.45 o 
  -7   4   1       27.00       25.63      4.02 o 
  -6   4   1       91.55       90.87      5.72 o 
  -5   4   1        2.95        2.78      2.13 o 
  -4   4   1      213.73      211.39      7.67 o 
  -3   4   1      153.82      148.96      5.24 o 
  -2   4   1      120.99      119.68      9.32 o 
  -1   4   1     1434.86     1589.10     52.99 o 
   0   4   1      754.24      761.37     15.20 o 
   1   4   1       34.84       33.63      1.66 o 
   2   4   1      535.94      569.15      9.22 o 
   3   4   1      101.49      114.56      2.18 o 
   4   4   1      125.42      134.12      2.26 o 
   5   4   1       62.51       55.65      1.36 o 
   6   4   1       94.10       93.12      2.39 o 
   7   4   1       22.23       25.42      3.68 o 
   8   4   1       73.67       78.85      8.93 o 
  -6   5   1      255.72      266.96     11.89 o 
  -5   5   1      118.25      129.50      7.47 o 
  -4   5   1      215.03      219.16     14.67 o 
  -3   5   1      636.51      629.74     17.56 o 
  -2   5   1     1108.30     1116.52     25.15 o 
  -1   5   1      894.87      854.00     18.40 o 
   0   5   1     1857.59     2003.90     46.66 o 
   1   5   1      712.14      652.41     11.26 o 
   2   5   1     1074.20     1083.38     19.95 o 
   3   5   1     1251.92     1287.93     22.61 o 
   4   5   1     1119.28     1099.51     20.82 o 
   5   5   1      575.83      587.20      9.08 o 
   6   5   1      343.75      316.20      6.42 o 
   7   5   1      633.60      646.08     23.74 o 
  -6   6   1        0.01       -0.48      2.22 o 
  -5   6   1       83.66      128.96     12.19 o 
  -4   6   1        0.31       91.52      7.23 o 
  -3   6   1      145.70      149.15      9.80 o 
  -2   6   1      142.32      128.78      4.85 o 
  -1   6   1      460.63      439.80     20.77 o 
   0   6   1       16.81       17.24      2.37 o 
   1   6   1      176.59      190.31      7.41 o 
   2   6   1       36.02       43.78      2.44 o 
   3   6   1      657.30      656.04     12.35 o 
   4   6   1       91.09       91.32      2.53 o 
   5   6   1       88.21       85.00      2.12 o 
   6   6   1       28.50       28.85      2.25 o 
   7   6   1       51.45       41.02     11.01 o 
  -5   7   1      165.65      169.77     14.64 o 
  -4   7   1        3.82        4.60      3.85 o 
  -3   7   1     1266.75     1333.59     36.10 o 
  -2   7   1      668.31      617.81     15.63 o 
  -1   7   1      461.69      457.86     17.54 o 
   0   7   1      135.19      154.78      7.29 o 
   1   7   1     1064.44     1081.44     29.68 o 
   2   7   1      100.54       98.40      2.88 o 
   3   7   1      687.11      687.61     13.29 o 
   4   7   1       82.74       80.42      2.43 o 
   5   7   1     1172.49     1172.30     23.25 o 
   6   7   1        1.44        1.43      0.75 o 
   7   7   1      167.97      174.44     10.00 o 
  -4   8   1       24.03       66.17     18.85 o 
  -3   8   1       11.07       73.46     12.62 o 
  -2   8   1       96.39      153.37     49.30 o 
  -1   8   1        8.58       85.35     40.67 o 
   0   8   1       75.32       80.11     16.77 o 
   1   8   1       29.23       36.30      4.00 o 
   2   8   1       17.31       18.83      1.89 o 
   3   8   1       12.70       13.57      1.50 o 
   4   8   1      109.08      108.26      4.36 o 
   5   8   1        3.17        2.17      1.39 o 
   6   8   1       30.90       30.37      5.44 o 
  -3   9   1      161.00      166.12      7.91 o 
  -2   9   1      120.14      107.32      7.22 o 
  -1   9   1      155.89      164.35      6.53 o 
   0   9   1       43.02       43.94      2.83 o 
   1   9   1      369.25      374.06      8.64 o 
   2   9   1      258.32      255.41      8.54 o 
   3   9   1      143.78      145.21      4.16 o 
   4   9   1      438.33      432.36     23.00 o 
   5   9   1      168.81      150.74      8.39 o 
  -1  10   1        3.39        3.44      1.92 o 
   0  10   1       23.58       17.76      3.47 o 
   1  10   1        0.41       -1.84      1.95 o 
   2  10   1       38.13       36.25      2.64 o 
   3  10   1        1.65        2.21      1.66 o 
   4  10   1       41.95       35.46      3.65 o 
  -2 -10   2        0.95        1.72      1.59 o 
  -1 -10   2       86.54       84.04      4.36 o 
  -4  -9   2        0.02        0.21      1.12 o 
  -3  -9   2       11.75       13.00      1.94 o 
  -2  -9   2        0.01        0.72      2.16 o 
  -1  -9   2       82.35       90.66      4.13 o 
   0  -9   2       80.84       92.64      5.19 o 
   1  -9   2        0.85        0.94      2.39 o 
   2  -9   2        6.66        3.80      2.74 o 
  -5  -8   2      146.94      140.08      4.93 o 
  -4  -8   2        1.42        2.67      1.20 o 
  -3  -8   2      485.45      497.79     11.26 o 
  -2  -8   2      136.09      138.22      5.55 o 
  -1  -8   2      561.47      590.90     12.70 o 
   0  -8   2      158.23      156.99      5.84 o 
   1  -8   2      400.29      412.67     12.80 o 
   2  -8   2        6.59        8.36      2.54 o 
   3  -8   2      216.14      210.18      9.17 o 
   4  -8   2        5.24        4.65      4.65 o 
  -6  -7   2      106.14      105.77      4.53 o 
  -5  -7   2      318.06      321.55      7.46 o 
  -4  -7   2        0.02        0.41      0.93 o 
  -3  -7   2       21.10       21.93      2.96 o 
  -2  -7   2      766.30      806.50     17.13 o 
  -1  -7   2      157.19      153.88      5.11 o 
   0  -7   2      206.16      181.94      9.18 o 
   1  -7   2       24.19       21.83      4.52 o 
   2  -7   2       52.71       52.95      8.52 o 
   3  -7   2       30.64       26.99      3.17 o 
   4  -7   2       73.02       73.95      7.24 o 
   5  -7   2        4.74        5.86      2.59 o 
  -7  -6   2      148.91      162.56     12.56 o 
  -6  -6   2       56.73       56.76      2.34 o 
  -5  -6   2       34.22       36.98      1.73 o 
  -4  -6   2       64.38       64.21      3.31 o 
  -3  -6   2      601.84      621.87     12.14 o 
  -2  -6   2      265.19      258.38      5.45 o 
  -1  -6   2      788.05      759.33     17.16 o 
   0  -6   2        3.04        2.07      1.65 o 
   1  -6   2      442.85      428.70     12.35 o 
   2  -6   2      260.95      270.02      9.73 o 
   3  -6   2      337.11      327.88     10.40 o 
   4  -6   2      309.85      315.87      9.41 o 
   5  -6   2       76.52       77.82      5.13 o 
  -7  -5   2        2.18        3.78      1.68 o 
  -6  -5   2        0.93        1.61      0.74 o 
  -5  -5   2       80.75       75.74      2.46 o 
  -4  -5   2       57.63       55.80      2.43 o 
  -3  -5   2       46.46       47.61      1.97 o 
  -2  -5   2        9.77       10.74      1.50 o 
  -1  -5   2       24.67       23.70      1.72 o 
   0  -5   2        9.53       14.23      1.61 o 
   1  -5   2      561.15      530.84     17.74 o 
   2  -5   2      671.32      704.57     17.16 o 
   3  -5   2       51.28       52.68      7.18 o 
   4  -5   2        8.40        9.25      1.85 o 
   5  -5   2       28.24       48.89     22.63 o 
   6  -5   2      188.55      179.22      7.28 o 
  -7  -4   2      111.51      106.83      5.69 o 
  -6  -4   2      802.62      803.50     20.43 o 
  -5  -4   2      135.49      141.16      3.05 o 
  -4  -4   2      604.17      595.07     10.72 o 
  -3  -4   2      467.13      424.41      7.55 o 
  -2  -4   2      893.35      894.78     15.13 o 
  -1  -4   2      922.09      946.82     21.03 o 
   0  -4   2     3691.81     3984.50    101.27 o 
   1  -4   2       24.98       25.78      1.96 o 
   2  -4   2     1080.06     1112.43     25.13 o 
   3  -4   2        1.82        0.62      1.73 o 
   4  -4   2      806.35      819.62     18.79 o 
   5  -4   2       19.41       21.19      3.02 o 
   6  -4   2      403.52      436.96     15.97 o 
   7  -4   2        0.80        1.00      3.20 o 
  -7  -3   2       29.88       28.60      2.29 o 
  -6  -3   2      154.31      148.40      3.66 o 
  -5  -3   2      216.05      205.47      3.85 o 
  -4  -3   2      322.23      329.69      4.89 o 
  -3  -3   2       61.90       53.64      1.42 o 
  -2  -3   2       41.31       51.16      1.73 o 
  -1  -3   2     1241.66     1252.74     37.22 o 
   0  -3   2      513.14      559.16     17.12 o 
   1  -3   2      243.51      221.14      5.55 o 
   2  -3   2        0.12        1.08      0.75 o 
   3  -3   2      134.20      134.82      3.94 o 
   4  -3   2       82.97       86.94      4.10 o 
   5  -3   2       75.39      110.25     46.96 o 
   6  -3   2       17.03       32.96      5.32 o 
   7  -3   2      126.12      130.28      6.43 o 
  -8  -2   2       98.12      100.06      5.26 o 
  -7  -2   2       65.60       62.43      2.07 o 
  -6  -2   2     1194.92     1272.93     37.93 o 
  -5  -2   2      207.44      205.39      4.52 o 
  -4  -2   2     1268.40     1290.84     22.68 o 
  -3  -2   2      483.33      490.24      6.97 o 
  -2  -2   2     1893.41     1904.82     33.62 o 
  -1  -2   2       27.13       29.96      1.07 o 
   0  -2   2      969.79      950.72     18.33 o 
   1  -2   2     1450.57     1486.28     30.54 o 
   2  -2   2      188.40      149.58      3.10 o 
   3  -2   2      556.00      568.05     11.17 o 
   4  -2   2      916.32      885.50     19.34 o 
   5  -2   2      142.73      129.74      6.72 o 
   6  -2   2      183.49      180.60      6.50 o 
   7  -2   2      381.59      366.87      9.30 o 
  -8  -1   2       11.48       10.65      1.09 o 
  -7  -1   2       58.80       57.16      2.30 o 
  -6  -1   2       23.86       24.29      1.22 o 
  -5  -1   2       72.56       87.39      2.87 o 
  -4  -1   2      212.92      228.36      4.00 o 
  -3  -1   2        4.33        5.07      1.44 o 
  -2  -1   2      865.28      912.81     12.37 o 
  -1  -1   2      416.27      399.02      6.88 o 
   0  -1   2      387.50      426.02      7.31 o 
   1  -1   2       39.87       36.94      1.33 o 
   2  -1   2      195.48      303.30     44.41 o 
   3  -1   2      114.01      106.68      2.58 o 
   4  -1   2      153.42      127.91      7.00 o 
   5  -1   2       46.45       47.63      3.67 o 
   6  -1   2      109.92      111.26      3.45 o 
   7  -1   2        0.02        0.56      0.88 o 
   8  -1   2       35.27       34.14      2.00 o 
  -8   0   2       89.15       89.82      2.57 o 
  -7   0   2      470.18      450.59      8.62 o 
  -6   0   2      647.81      640.62     12.34 o 
  -5   0   2      186.50      198.39      4.72 o 
  -4   0   2       47.60       43.49      1.88 o 
  -3   0   2     7565.12     8044.06    229.38 o 
  -2   0   2      343.65      274.74      4.11 o 
  -1   0   2    10266.72    10733.53    256.72 o 
   0   0   2     3471.43     3443.65     85.23 o 
   1   0   2     5897.46     6541.02    170.06 o 
   2   0   2     1553.91     1726.84     35.15 o 
   3   0   2      748.01      634.10     23.83 o 
   4   0   2     1683.86     1772.11     38.97 o 
   5   0   2     1058.63     1027.63     38.19 o 
   6   0   2        6.53        7.59      0.72 o 
   7   0   2      630.59      617.99     11.68 o 
  -7   1   2       37.38       38.36      1.69 o 
  -6   1   2       27.01       26.40      1.58 o 
  -5   1   2      502.00      493.75      8.86 o 
  -4   1   2        9.46       10.63      0.95 o 
  -3   1   2       79.94       78.72      3.85 o 
  -2   1   2     2123.77     2096.52     44.66 o 
   0   1   2     5520.49     5713.68    238.14 o 
   1   1   2     2263.20     2395.92     41.45 o 
   2   1   2      532.84      650.49     16.33 o 
   3   1   2       39.59       32.24      1.53 o 
   4   1   2     3411.46     3625.44    119.81 o 
   5   1   2        6.75        6.99      1.10 o 
   6   1   2      123.88      124.91      5.06 o 
   7   1   2       42.52       39.65      1.74 o 
  -7   2   2      203.91      195.17      4.84 o 
  -6   2   2       22.26       22.14      1.31 o 
  -5   2   2      867.31      795.83     14.45 o 
  -4   2   2      266.26      238.28      5.34 o 
  -3   2   2     1680.73     1615.40     49.87 o 
  -2   2   2     1461.81     1427.03     43.90 o 
  -1   2   2     1709.95     1617.35     33.54 o 
   0   2   2      131.17      116.47      3.80 o 
   1   2   2     1317.61     1406.74     19.47 o 
   2   2   2      479.07      470.38      9.36 o 
   3   2   2     1004.31      935.62     31.99 o 
   4   2   2     5333.42     5851.01    130.47 o 
   5   2   2      620.97      611.75     11.01 o 
   6   2   2        9.20       12.25      0.89 o 
   7   2   2      176.73      169.21      4.31 o 
   8   2   2      242.44      245.71     14.08 o 
  -7   3   2      134.00      134.52      5.00 o 
  -6   3   2      202.31      179.09      9.76 o 
  -5   3   2      104.27      103.31      7.59 o 
  -4   3   2        0.07        1.57      1.49 o 
  -3   3   2       99.34       93.45      4.04 o 
  -2   3   2      137.74      133.34      3.25 o 
  -1   3   2     4214.85     4458.06    170.43 o 
   0   3   2      692.47      624.49     33.88 o 
   1   3   2        5.96        7.77      1.40 o 
   2   3   2     1373.00     1542.45     29.15 o 
   3   3   2      152.11      172.61      4.35 o 
   4   3   2       95.02       92.31      1.80 o 
   5   3   2      183.11      186.04      2.62 o 
   6   3   2      287.45      285.60      6.12 o 
   7   3   2       11.64       13.34      2.99 o 
   8   3   2        3.84       13.42      3.34 o 
  -7   4   2       60.09       62.54      3.66 o 
  -6   4   2      291.46      249.15     35.56 o 
  -5   4   2      581.18      574.83     19.86 o 
  -4   4   2      535.47      520.95     20.93 o 
  -3   4   2     1036.26      989.88     22.00 o 
  -2   4   2     1422.29     1377.91     31.77 o 
  -1   4   2     2354.65     2415.54    117.00 o 
   0   4   2      621.99      528.32     10.30 o 
   1   4   2     3954.58     4445.70     92.31 o 
   2   4   2     4505.95     4808.97     87.58 o 
   3   4   2       89.45      100.69      1.80 o 
   4   4   2     1699.07     1847.68     40.04 o 
   5   4   2      425.19      401.78      6.96 o 
   6   4   2      450.61      434.95     14.20 o 
   7   4   2       21.16       21.72      5.86 o 
   8   4   2      199.95      200.87      9.87 o 
  -6   5   2       24.33       23.18      4.02 o 
  -5   5   2       32.83       32.65      4.20 o 
  -4   5   2      214.72      216.21     13.03 o 
  -3   5   2      264.52      303.51     10.77 o 
  -2   5   2      140.68      143.60      4.41 o 
  -1   5   2       60.60       80.20     11.82 o 
   0   5   2      310.69      299.06      7.04 o 
   1   5   2     1335.98     1411.93     29.48 o 
   2   5   2     1225.14     1279.51     23.03 o 
   3   5   2      107.30      102.65      2.30 o 
   4   5   2        5.38        5.71      0.64 o 
   5   5   2      361.84      348.90      5.48 o 
   6   5   2       14.81       13.18      1.62 o 
   7   5   2        9.09       12.77      3.51 o 
   8   5   2        5.30        4.50      2.98 o 
  -5   6   2      119.83      121.93      7.79 o 
  -4   6   2      393.08      388.67     15.12 o 
  -3   6   2      114.87      117.84      4.71 o 
  -2   6   2     1588.81     1634.01     39.58 o 
  -1   6   2       73.25       77.64     11.53 o 
   0   6   2      766.25      793.12     18.34 o 
   1   6   2       64.72       66.62      2.05 o 
   2   6   2     1826.90     1897.46     36.29 o 
   3   6   2       26.44       25.87      1.41 o 
   4   6   2     1098.85     1148.54     21.59 o 
   5   6   2      292.93      284.53      4.73 o 
   6   6   2      441.93      379.93     22.27 o 
   7   6   2        9.82       11.02      2.54 o 
  -5   7   2        7.64       35.80      6.01 o 
  -4   7   2        3.29        6.32      2.93 o 
  -3   7   2        1.88      122.29     63.00 o 
  -2   7   2       85.93       84.65      4.40 o 
  -1   7   2        4.06       72.97     48.33 o 
   0   7   2        0.05        0.19      1.06 o 
   1   7   2      146.32      145.61      3.66 o 
   2   7   2       70.92       81.52      7.79 o 
   3   7   2        1.17        2.09      0.85 o 
   4   7   2       18.46       18.37      1.37 o 
   5   7   2        3.07        3.49      0.69 o 
   6   7   2       18.00       13.76      1.51 o 
   7   7   2       23.30       25.64      4.79 o 
  -4   8   2      138.25      152.78      8.55 o 
  -3   8   2      173.42      182.59      8.64 o 
  -2   8   2      266.02      292.18     11.10 o 
  -1   8   2      629.12      615.25     17.21 o 
   0   8   2      342.79      328.32     10.71 o 
   1   8   2      668.84      672.58     16.71 o 
   2   8   2      161.72      172.02      4.31 o 
   3   8   2      420.91      430.31      9.14 o 
   4   8   2      219.32      213.73      4.98 o 
   5   8   2      477.14      424.48     24.62 o 
   6   8   2       56.02       51.21      6.19 o 
  -3   9   2       44.75       78.69      6.97 o 
  -2   9   2        1.94      107.96     69.47 o 
  -1   9   2       12.27       22.88      7.82 o 
   0   9   2        0.03        0.68      1.19 o 
   1   9   2       92.49       91.24      3.68 o 
   2   9   2        2.09       15.59      5.98 o 
   3   9   2       10.43       10.48      1.77 o 
   4   9   2       20.05       19.07      4.83 o 
   5   9   2        3.42        2.49      1.08 o 
  -1  10   2       45.58       41.24      3.74 o 
   0  10   2       24.03       20.65      2.53 o 
   1  10   2      312.16      325.13     11.36 o 
   2  10   2       12.66       12.87      1.94 o 
   3  10   2      280.32      259.44     16.99 o 
   4  10   2      107.91       95.87      6.32 o 
  -4  -9   3      215.34      210.54      6.71 o 
  -3  -9   3       12.84       13.32      2.30 o 
  -2  -9   3      391.87      406.62     10.70 o 
  -1  -9   3       40.72       44.89      3.71 o 
   0  -9   3      150.32      134.57      7.38 o 
   1  -9   3       19.28       21.94      3.54 o 
   2  -9   3       75.63       80.28      7.08 o 
  -5  -8   3       53.70       52.71      3.04 o 
  -4  -8   3       18.34       19.23      2.29 o 
  -3  -8   3      133.92      134.90      4.50 o 
  -2  -8   3       94.59       93.05      3.72 o 
  -1  -8   3       29.51       24.26      4.46 o 
   0  -8   3        0.03        1.56      2.31 o 
   1  -8   3       43.60       51.41      4.81 o 
   2  -8   3        0.45        2.29      2.10 o 
   3  -8   3        4.89        1.39      2.63 o 
  -6  -7   3      128.93      130.95      4.51 o 
  -5  -7   3      200.12      190.51      5.83 o 
  -4  -7   3      335.88      356.27     10.03 o 
  -3  -7   3       58.76       64.34      2.87 o 
  -2  -7   3      145.72      140.55      5.11 o 
  -1  -7   3      723.92      696.53     57.96 o 
   0  -7   3      867.26      846.83     22.14 o 
   1  -7   3      499.36      508.55     14.53 o 
   2  -7   3       60.30       59.21      4.71 o 
   3  -7   3      392.98      409.23     14.64 o 
   4  -7   3      117.40      122.44      5.92 o 
  -6  -6   3        9.77       11.21      1.33 o 
  -5  -6   3      173.94      172.07      4.54 o 
  -4  -6   3      141.89      139.82      6.68 o 
  -3  -6   3      196.28      191.54      4.88 o 
  -2  -6   3       33.26       33.06      2.85 o 
  -1  -6   3        8.36       11.89      2.30 o 
   0  -6   3     1197.27     1193.67     27.86 o 
   1  -6   3      336.89      332.51      8.70 o 
   2  -6   3        4.72        4.15      2.38 o 
   3  -6   3      179.28      177.44      7.14 o 
   4  -6   3      181.70      197.20      8.91 o 
   5  -6   3       19.32       18.45      3.44 o 
  -7  -5   3      148.04      135.66      7.49 o 
  -6  -5   3       12.67       13.78      1.35 o 
  -5  -5   3      412.87      437.13      9.93 o 
  -4  -5   3        2.60        4.12      1.03 o 
  -3  -5   3      649.89      634.01     12.51 o 
  -2  -5   3      355.33      336.19      6.30 o 
  -1  -5   3     1121.60     1145.64     25.49 o 
   0  -5   3      104.63      105.06      3.49 o 
   1  -5   3     1309.15     1341.51     32.02 o 
   2  -5   3      362.97      355.01      8.75 o 
   3  -5   3      903.74      893.70     20.81 o 
   4  -5   3       65.73       64.58      3.35 o 
   5  -5   3      579.51      606.02     17.20 o 
   6  -5   3      107.84      116.44      5.77 o 
  -7  -4   3        0.53        0.20      1.04 o 
  -6  -4   3       36.95       37.97      1.85 o 
  -5  -4   3      235.45      231.46      5.39 o 
  -4  -4   3      362.00      357.92      6.52 o 
  -3  -4   3      883.13      879.54     15.46 o 
  -2  -4   3        4.48        5.62      0.90 o 
  -1  -4   3        1.55        3.14      1.18 o 
   0  -4   3      608.22      595.96     14.25 o 
   1  -4   3      392.05      406.89      9.51 o 
   2  -4   3        1.36        1.00      1.77 o 
   3  -4   3       12.55       12.49      1.98 o 
   4  -4   3       20.24       21.04      1.99 o 
   5  -4   3        0.21        1.07      1.24 o 
   6  -4   3       21.13       24.17      2.40 o 
   7  -4   3        1.46       20.29      5.83 o 
  -7  -3   3      187.56      190.15      8.79 o 
  -6  -3   3       77.17       77.09      3.14 o 
  -5  -3   3      171.27      171.80      4.68 o 
  -4  -3   3      251.78      243.99      4.77 o 
  -3  -3   3     2315.87     2417.46     47.77 o 
  -2  -3   3     1375.91     1361.76     24.37 o 
  -1  -3   3      379.49      313.42      6.74 o 
   0  -3   3      352.23      350.47      6.98 o 
   1  -3   3     2820.56     3077.84    129.74 o 
   2  -3   3     1291.16     1305.25     44.88 o 
   3  -3   3      118.69      114.68      3.17 o 
   4  -3   3     1445.33     1466.70     34.83 o 
   5  -3   3      228.32      225.94      7.39 o 
   6  -3   3      621.00      603.80     45.24 o 
   7  -3   3        1.87        3.41      1.89 o 
  -7  -2   3        3.13        3.11      0.96 o 
  -6  -2   3       40.67       38.78      2.33 o 
  -5  -2   3        0.57        7.32      2.17 o 
  -4  -2   3       18.97       17.98      1.44 o 
  -3  -2   3       92.52       89.16      2.12 o 
  -2  -2   3      112.05      102.69      2.29 o 
  -1  -2   3        1.79        7.81      0.96 o 
   0  -2   3        4.54        9.51      0.87 o 
   1  -2   3      292.04      262.90      5.51 o 
   2  -2   3      105.38      108.24      3.72 o 
   3  -2   3       16.51       17.91      2.02 o 
   4  -2   3       75.52       76.07      2.37 o 
   5  -2   3      421.19      407.02     16.43 o 
   6  -2   3       61.26       63.80      3.37 o 
   7  -2   3       84.03       83.68      5.01 o 
  -7  -1   3       28.76       28.58      1.83 o 
  -6  -1   3      630.56      632.93     12.00 o 
  -5  -1   3        5.32        5.71      0.94 o 
  -4  -1   3     1358.97     1448.63     26.41 o 
  -3  -1   3      387.61      380.05      5.37 o 
  -2  -1   3     3292.95     3298.65     64.55 o 
  -1  -1   3      508.85      514.10      9.68 o 
   0  -1   3     3471.91     3699.16     88.33 o 
   1  -1   3      394.22      402.94      7.17 o 
   2  -1   3       30.66       22.38      0.90 o 
   3  -1   3      386.44      353.11      6.86 o 
   4  -1   3     1299.17     1291.62     27.29 o 
   5  -1   3      424.56      420.81     13.61 o 
   6  -1   3      403.65      387.17      9.35 o 
   7  -1   3       21.38       18.28      1.91 o 
  -7   0   3        5.47        5.58      1.35 o 
  -6   0   3      102.31      104.19      3.10 o 
  -5   0   3     1054.77     1087.90     20.02 o 
  -4   0   3      177.83      168.46      4.49 o 
  -3   0   3      624.58      672.39     20.31 o 
  -2   0   3      190.75      221.60      2.88 o 
  -1   0   3     3462.96     3388.22     64.25 o 
   0   0   3     2549.59     2726.50     60.25 o 
   1   0   3     1316.18     1378.98     26.71 o 
   2   0   3      552.28      608.34     10.97 o 
   3   0   3        1.77        2.55      0.36 o 
   4   0   3        6.52       21.54      7.35 o 
   5   0   3      542.72      512.96     15.41 o 
   6   0   3      277.41      253.42      4.92 o 
   7   0   3        0.05        0.36      0.61 o 
  -7   1   3       37.74       38.79      1.68 o 
  -6   1   3      526.52      510.09      9.57 o 
  -5   1   3        7.78       19.15      4.64 o 
  -4   1   3     2101.69     2190.62     42.59 o 
  -3   1   3      774.00      787.35     29.56 o 
  -2   1   3      197.11      150.90      2.95 o 
  -1   1   3     2059.44     1998.32     60.15 o 
   0   1   3     1143.67     1079.93     19.45 o 
   1   1   3     4628.10     4762.43     95.16 o 
   2   1   3     1024.39     1064.02     20.68 o 
   3   1   3     2586.97     2817.29     93.44 o 
   4   1   3      225.33      157.12     14.15 o 
   5   1   3      351.41      340.85      5.27 o 
   6   1   3      845.31      813.36     13.86 o 
   7   1   3      164.19      159.38      6.55 o 
  -7   2   3        6.22        8.07      1.99 o 
  -6   2   3      105.41       99.35      3.24 o 
  -5   2   3      158.12      145.85      3.31 o 
  -4   2   3      316.28      287.19      5.45 o 
  -3   2   3      115.98      117.69      4.34 o 
  -2   2   3     1633.48     1696.82     51.95 o 
  -1   2   3     1087.89     1119.52     31.66 o 
   0   2   3      121.32      112.71      1.65 o 
   1   2   3      320.19      298.87      5.55 o 
   2   2   3     3405.38     3674.58     70.68 o 
   3   2   3     2142.89     2317.74     74.52 o 
   4   2   3       46.22       45.55      3.28 o 
   5   2   3      144.78      126.57      1.86 o 
   6   2   3      624.03      620.24     10.21 o 
   7   2   3       58.28       53.96      1.90 o 
  -7   3   3      277.37      273.30      9.07 o 
  -6   3   3       69.84       65.00      2.57 o 
  -5   3   3       59.54       55.05      2.76 o 
  -4   3   3      493.01      473.31     15.22 o 
  -3   3   3     2153.66     2075.55     71.38 o 
  -2   3   3      215.66      188.36      7.76 o 
  -1   3   3     1927.59     1777.11     45.58 o 
   0   3   3       77.88       92.97      2.81 o 
   1   3   3        7.70        7.51      0.48 o 
   2   3   3      141.21      112.21      1.63 o 
   3   3   3     1740.90     1773.94     25.99 o 
   4   3   3       31.10       37.03      2.33 o 
   5   3   3     1181.53     1197.97     39.17 o 
   6   3   3      294.96      295.35     11.25 o 
   7   3   3      177.00      191.56     11.86 o 
   8   3   3       15.74       13.18      3.48 o 
  -6   4   3        0.08        0.50      1.14 o 
  -5   4   3      155.26      155.65      7.62 o 
  -4   4   3      210.07      202.68     11.84 o 
  -3   4   3        0.42       11.28      2.36 o 
  -2   4   3     1232.84     1201.90     26.47 o 
  -1   4   3      234.89      245.04      5.87 o 
   0   4   3       16.02       11.25      0.85 o 
   1   4   3      394.34      391.53     17.84 o 
   2   4   3     1008.00      962.51     18.10 o 
   3   4   3        9.48        7.75      0.61 o 
   4   4   3      419.28      398.50      5.33 o 
   5   4   3        5.94       10.87      4.71 o 
   6   4   3        4.23       12.82      5.00 o 
   7   4   3       15.95       14.63      3.39 o 
   8   4   3        8.50        6.64      3.10 o 
  -6   5   3       11.10       12.98      6.06 o 
  -5   5   3      464.55      478.27     17.97 o 
  -4   5   3      258.60      235.95      9.94 o 
  -3   5   3      685.55      688.26     27.26 o 
  -2   5   3      305.52      306.27      8.37 o 
  -1   5   3     2319.66     2363.67     57.26 o 
   0   5   3      141.96      161.06      5.13 o 
   1   5   3     1495.29     1542.02     28.35 o 
   2   5   3      784.61      787.46     14.11 o 
   3   5   3     2803.70     2912.28     50.12 o 
   4   5   3      503.73      531.80      8.08 o 
   5   5   3      246.29      233.78      3.39 o 
   6   5   3      274.82      285.50      8.20 o 
   7   5   3       43.21       39.41      4.69 o 
   8   5   3      170.04      176.19      9.83 o 
  -5   6   3        1.38       -0.25      2.16 o 
  -4   6   3       46.99       41.04      5.10 o 
  -3   6   3        0.27        1.86      1.58 o 
  -2   6   3       12.07       12.98      2.20 o 
  -1   6   3      194.14      221.32     10.74 o 
   0   6   3        4.01        3.52      1.08 o 
   1   6   3       65.08       79.72      2.39 o 
   2   6   3       71.62       65.76      2.11 o 
   3   6   3      416.29      412.83      7.53 o 
   4   6   3       27.97       28.11      1.37 o 
   5   6   3       15.04       14.62      0.84 o 
   6   6   3       17.95       17.92      2.65 o 
   7   6   3       87.99       88.48      4.71 o 
  -5   7   3      143.08      155.66      9.77 o 
  -4   7   3      161.69      166.00      9.41 o 
  -3   7   3      124.76      141.56      5.76 o 
  -2   7   3      764.55      753.15     18.78 o 
  -1   7   3      263.90      272.43      8.73 o 
   0   7   3      105.39      111.77      3.79 o 
   1   7   3       70.54       71.21      2.65 o 
   2   7   3     2055.07     2047.53     67.69 o 
   3   7   3       45.60       43.20      1.65 o 
   4   7   3      633.56      617.83     12.00 o 
   5   7   3       72.19       67.70      3.30 o 
   6   7   3      258.13      220.04     67.32 o 
   7   7   3       11.90       14.15      3.56 o 
  -4   8   3        7.32       23.22      5.66 o 
  -3   8   3       44.92       51.27      4.40 o 
  -2   8   3       18.86       22.77      3.13 o 
  -1   8   3        6.44        7.43      1.99 o 
   0   8   3       89.28       85.77     10.05 o 
   1   8   3       68.62       76.79     12.65 o 
   2   8   3       15.24       24.27      1.85 o 
   3   8   3      167.40      160.20      4.42 o 
   4   8   3       67.04       64.50      2.34 o 
   5   8   3        7.11        5.63      1.30 o 
   6   8   3       40.09       42.56      5.57 o 
  -3   9   3        7.74        4.41      2.80 o 
  -2   9   3      457.58      468.02     15.92 o 
  -1   9   3       14.63       16.35      2.95 o 
   0   9   3       76.40       86.26      3.74 o 
   1   9   3      427.21      418.97     12.75 o 
   2   9   3      814.36      815.82     20.48 o 
   3   9   3       64.81       67.97      3.00 o 
   4   9   3      159.53      154.74      5.18 o 
   5   9   3      185.56      160.54     14.34 o 
  -1  10   3        5.71        9.77      2.67 o 
   0  10   3       33.07       35.16      2.87 o 
   1  10   3       27.42       36.32      8.01 o 
   2  10   3        1.83        1.33      1.33 o 
   3  10   3        2.32        2.04      1.42 o 
   4  10   3       73.86       63.92      3.57 o 
  -3  -9   4        4.10        3.18      2.06 o 
  -2  -9   4        4.01        5.30      2.34 o 
  -1  -9   4       25.13       23.38      2.85 o 
   0  -9   4        5.78        6.39      2.74 o 
   1  -9   4       30.23       36.01      4.28 o 
  -4  -8   4      256.37      261.84      8.12 o 
  -3  -8   4      159.36      156.10      6.26 o 
  -2  -8   4      297.57      313.60     10.23 o 
  -1  -8   4      181.30      177.28      6.73 o 
   0  -8   4      633.82      686.05     20.08 o 
   1  -8   4       13.82       15.80      3.66 o 
   2  -8   4      152.97      144.07      6.96 o 
   3  -8   4        7.18        6.14      3.40 o 
  -5  -7   4        3.71        4.80      1.68 o 
  -4  -7   4      178.41      179.44      8.75 o 
  -3  -7   4      566.23      583.65     18.74 o 
  -2  -7   4        5.50        5.42      1.57 o 
  -1  -7   4       20.49       20.81      3.46 o 
   0  -7   4      337.74      333.89      9.44 o 
   1  -7   4      240.77      223.40      7.49 o 
   2  -7   4      132.39      119.89      8.28 o 
   3  -7   4        7.26        7.64      2.62 o 
   4  -7   4       11.42       14.31      3.79 o 
  -6  -6   4      127.43      128.63      4.48 o 
  -5  -6   4        7.00        6.64      1.51 o 
  -4  -6   4      706.10      713.87     22.62 o 
  -3  -6   4      141.41      137.40      4.14 o 
  -2  -6   4     1878.68     1929.47     39.88 o 
  -1  -6   4       16.77       14.87      2.06 o 
   0  -6   4      342.74      342.66     11.58 o 
   1  -6   4      414.56      421.07     12.03 o 
   2  -6   4     1532.38     1570.06     38.71 o 
   3  -6   4      184.09      196.55      9.96 o 
   4  -6   4      338.03      348.84     10.30 o 
   5  -6   4      266.96      282.35      9.11 o 
  -6  -5   4        0.25        0.28      0.74 o 
  -5  -5   4        1.94        2.52      1.12 o 
  -4  -5   4       83.96       79.10      3.63 o 
  -3  -5   4      160.85      163.44      3.83 o 
  -2  -5   4        5.12        5.91      1.20 o 
  -1  -5   4      635.06      644.00     15.82 o 
   0  -5   4      186.73      192.46      9.34 o 
   1  -5   4       13.49       12.92      2.42 o 
   2  -5   4       23.20       22.57      2.39 o 
   3  -5   4      163.06      154.94      5.13 o 
   4  -5   4       11.93       18.61      6.08 o 
   5  -5   4       22.73       20.99      3.30 o 
   6  -5   4        3.09        2.28      2.13 o 
  -7  -4   4       63.03       57.36      2.74 o 
  -6  -4   4      380.50      399.08      8.03 o 
  -5  -4   4      415.55      423.38     12.59 o 
  -4  -4   4       74.19       62.13      3.02 o 
  -3  -4   4      743.88      722.52     13.94 o 
  -2  -4   4     1670.06     1729.98     33.01 o 
  -1  -4   4     1016.00     1000.17     24.85 o 
   0  -4   4       29.77       27.56      1.83 o 
   1  -4   4     2508.11     2565.47     62.85 o 
   2  -4   4      337.47      330.25      8.59 o 
   3  -4   4      536.25      525.60     12.86 o 
   4  -4   4       14.00       13.71      2.94 o 
   5  -4   4     1222.43     1252.62     30.58 o 
   6  -4   4        1.01        1.58      1.33 o 
  -7  -3   4        1.30        1.34      2.27 o 
  -6  -3   4       36.84       35.33      2.40 o 
  -5  -3   4       83.47       80.85      2.34 o 
  -4  -3   4      122.24      118.69      3.04 o 
  -3  -3   4        1.66        2.57      0.76 o 
  -2  -3   4      175.14      183.66      3.71 o 
  -1  -3   4      951.97     1074.32     27.61 o 
   0  -3   4        5.30        3.80      1.20 o 
   1  -3   4      725.43      715.85     15.54 o 
   2  -3   4      218.78      215.82      8.02 o 
   3  -3   4       88.45       86.58      2.80 o 
   4  -3   4      340.55      340.34      7.88 o 
   5  -3   4      106.10      102.22      3.86 o 
   6  -3   4       83.46       83.83      3.81 o 
   7  -3   4      117.27      111.05      5.62 o 
  -7  -2   4      142.87      138.99      5.02 o 
  -6  -2   4        4.75        4.21      1.60 o 
  -5  -2   4     1174.52     1227.41     28.12 o 
  -4  -2   4      136.03      135.29      3.01 o 
  -3  -2   4     1030.64     1001.61     17.81 o 
  -2  -2   4     3585.37     3933.64     80.15 o 
  -1  -2   4      588.54      499.20      9.63 o 
   0  -2   4       23.23       32.01      2.43 o 
   1  -2   4     4653.74     4784.32    187.06 o 
   2  -2   4      137.90      135.81      3.95 o 
   3  -2   4     1824.44     1941.27     56.60 o 
   4  -2   4     1333.05     1312.08     29.69 o 
   5  -2   4     1037.94     1003.58     23.19 o 
   6  -2   4      110.69      101.04     11.39 o 
   7  -2   4      238.00      226.88      6.43 o 
  -7  -1   4       34.74       40.67      1.92 o 
  -6  -1   4      146.49      146.54      3.95 o 
  -5  -1   4       79.43       80.90      2.57 o 
  -4  -1   4      228.42      223.10      4.75 o 
  -3  -1   4        0.94        3.03      1.06 o 
  -2  -1   4        5.63       11.60      0.98 o 
  -1  -1   4       41.48       34.11      1.46 o 
   0  -1   4       30.02       31.65      3.87 o 
   1  -1   4     4444.77     5163.20    131.92 o 
   2  -1   4      975.04     1103.43     21.90 o 
   3  -1   4        9.13       12.00      1.53 o 
   4  -1   4      127.04      121.44      2.70 o 
   5  -1   4        1.05        0.79      0.73 o 
   6  -1   4        2.50        1.79      1.21 o 
   7  -1   4        0.77        1.51      1.45 o 
  -7   0   4      191.95      187.14      5.92 o 
  -6   0   4      265.69      262.70      5.93 o 
  -5   0   4      250.45      237.91      6.16 o 
  -4   0   4      313.75      303.92      7.90 o 
  -3   0   4     1215.68     1301.45     32.74 o 
  -2   0   4     5045.43     5445.13    115.80 o 
  -1   0   4       74.45       85.30      1.99 o 
   0   0   4      204.03      189.56      4.92 o 
   1   0   4     4239.41     4487.25    110.61 o 
   2   0   4     1123.77     1061.37     20.48 o 
   3   0   4       17.53       16.92      0.76 o 
   4   0   4     2053.10     2140.78     99.75 o 
   5   0   4      370.29      350.21      7.69 o 
   6   0   4      232.03      221.34      5.46 o 
   7   0   4       94.10       86.90      2.45 o 
  -7   1   4        0.09        0.07      1.01 o 
  -6   1   4        2.50        1.91      0.72 o 
  -5   1   4        0.63        1.68      0.84 o 
  -4   1   4       27.37       32.44      1.47 o 
  -3   1   4     1310.73     1494.63     65.42 o 
  -2   1   4      144.13      148.50      4.61 o 
  -1   1   4     1200.99     1199.51     33.91 o 
   0   1   4     3599.07     3658.51    103.55 o 
   1   1   4     3134.83     3112.39     70.37 o 
   2   1   4       22.63       20.61      0.56 o 
   3   1   4      938.80     1019.57     23.23 o 
   4   1   4        2.92        4.50      0.60 o 
   5   1   4      469.88      491.69      7.96 o 
   6   1   4      178.51      173.44      3.28 o 
   7   1   4        8.44       10.34      3.42 o 
  -7   2   4        1.28        1.45      1.58 o 
  -6   2   4      193.48      186.09      4.72 o 
  -5   2   4      108.24      115.36      3.48 o 
  -4   2   4      628.28      615.93     10.80 o 
  -3   2   4      233.45      220.70      3.52 o 
  -2   2   4     2894.08     2803.25     63.33 o 
  -1   2   4      730.59      709.43     16.29 o 
   0   2   4      532.84      528.93      8.98 o 
   1   2   4      217.18      200.25      4.99 o 
   2   2   4     1652.23     1589.70     25.99 o 
   3   2   4     3045.65     3152.92    107.29 o 
   4   2   4     2550.18     2825.93     97.29 o 
   5   2   4       90.12       97.35      7.16 o 
   6   2   4      230.77      231.90      9.28 o 
   7   2   4       34.93       35.60      6.51 o 
  -7   3   4        1.88        1.33      1.84 o 
  -6   3   4       17.00       15.78      1.58 o 
  -5   3   4      521.86      490.29     22.14 o 
  -4   3   4      525.75      464.46     25.05 o 
  -3   3   4      364.26      334.16     13.30 o 
  -2   3   4       65.00       57.29      3.07 o 
  -1   3   4       25.40       20.46      0.71 o 
   0   3   4     1406.41     1485.33     81.01 o 
   1   3   4      109.96       96.47      1.73 o 
   2   3   4     1068.20     1164.05     18.92 o 
   3   3   4      306.20      325.61      6.76 o 
   4   3   4      307.50      311.25     10.19 o 
   5   3   4        0.96        2.47      1.88 o 
   6   3   4      409.16      410.20     18.67 o 
   7   3   4        0.07       15.12      3.44 o 
  -6   4   4      623.35      646.63     17.26 o 
  -5   4   4      242.70      201.15     35.27 o 
  -4   4   4      537.25      492.67     17.03 o 
  -3   4   4       14.88       12.60      2.57 o 
  -2   4   4     1290.12     1253.44     39.47 o 
  -1   4   4      941.13      928.61     99.84 o 
   0   4   4      936.09      889.12     17.86 o 
   1   4   4      614.92      533.71     10.95 o 
   2   4   4      742.39      702.32     10.18 o 
   3   4   4     1179.01     1225.48     17.96 o 
   4   4   4       69.86       59.92      2.60 o 
   5   4   4      217.10      236.44      6.36 o 
   6   4   4      101.85       94.34      5.73 o 
   7   4   4      234.62      248.15     10.97 o 
   8   4   4       18.72       10.98      6.21 o 
  -6   5   4       11.96       12.48      2.57 o 
  -5   5   4       21.94       23.28      4.19 o 
  -4   5   4       58.01       58.48      5.21 o 
  -3   5   4       88.66       75.79      5.26 o 
  -2   5   4      627.18      585.74     19.10 o 
  -1   5   4       21.34       23.10      1.22 o 
   0   5   4       27.19       23.26      1.13 o 
   1   5   4      328.39      331.77      6.99 o 
   2   5   4      436.35      428.35      7.09 o 
   3   5   4      479.27      503.20     12.22 o 
   4   5   4      643.20      632.94     10.60 o 
   5   5   4       71.25       65.50      3.83 o 
   6   5   4        5.68        6.46      2.02 o 
   7   5   4       49.94       50.41      8.31 o 
   8   5   4       83.35       93.41      7.39 o 
  -5   6   4      250.35      264.18     16.99 o 
  -4   6   4       28.97       32.07      4.43 o 
  -3   6   4      463.09      471.75     17.29 o 
  -2   6   4       28.63       27.47      2.57 o 
  -1   6   4      713.77      695.66     23.12 o 
   0   6   4        3.42        3.35      1.18 o 
   1   6   4      819.23      808.16     14.58 o 
   2   6   4       33.64       31.32      1.77 o 
   3   6   4     2004.39     1991.48     52.19 o 
   4   6   4       24.49       22.71      1.17 o 
   5   6   4     1145.26     1136.69     28.98 o 
   6   6   4      116.24      125.46      5.18 o 
   7   6   4       59.72       61.92      6.03 o 
  -5   7   4        0.84       -7.90      7.90 o 
  -4   7   4       57.06       59.52      6.34 o 
  -3   7   4       30.01       29.27      4.44 o 
  -2   7   4        0.37       -0.42      1.41 o 
  -1   7   4       63.60       63.13      2.44 o 
   0   7   4        5.53        7.32      3.47 o 
   1   7   4       53.30       63.37      5.30 o 
   2   7   4      250.08      246.37      7.00 o 
   3   7   4      253.99      260.19      4.97 o 
   4   7   4      147.65      141.65      3.19 o 
   5   7   4       22.08       19.16      1.10 o 
   6   7   4       15.49       15.77      3.46 o 
   7   7   4        1.54        0.50      1.76 o 
  -4   8   4       78.28       86.89      7.92 o 
  -3   8   4      135.69      149.48      9.13 o 
  -2   8   4      115.95      111.18      3.82 o 
  -1   8   4      383.24      387.29      8.94 o 
   0   8   4      133.71      130.56      4.55 o 
   1   8   4      349.37      362.88      7.99 o 
   2   8   4      248.17      247.64      6.56 o 
   3   8   4      265.79      275.41      6.51 o 
   4   8   4      173.83      169.86      4.34 o 
   5   8   4       24.69       20.88      1.18 o 
   6   8   4      199.50      210.08     11.20 o 
  -3   9   4       22.18       26.47     10.77 o 
  -2   9   4        0.03        0.67      1.95 o 
  -1   9   4        2.24        2.13      1.35 o 
   0   9   4       11.07       23.21      6.84 o 
   1   9   4       28.28       32.71      2.97 o 
   2   9   4        8.34       14.85      9.16 o 
   3   9   4      182.10      165.59      4.29 o 
   4   9   4        1.06        1.87      1.00 o 
   5   9   4       10.80        8.59      2.03 o 
  -1  10   4        7.03        4.42      2.16 o 
   0  10   4      172.45      175.61      6.89 o 
   1  10   4       24.56       28.09      2.45 o 
   2  10   4      224.58      235.56      9.15 o 
   3  10   4       58.81       52.29      2.91 o 
   4  10   4      257.84      228.04     16.32 o 
  -2  -9   5       54.74       55.58      3.69 o 
  -1  -9   5      130.73      130.23      6.44 o 
   0  -9   5       37.88       40.86      7.03 o 
  -4  -8   5       23.60       26.80      2.89 o 
  -3  -8   5       32.41       34.05      2.81 o 
  -2  -8   5       61.04       62.48      3.95 o 
  -1  -8   5      151.01      144.16     13.20 o 
   0  -8   5       25.40       27.70      4.43 o 
   1  -8   5       17.76       17.33      5.29 o 
   2  -8   5       11.59       12.13      3.05 o 
   3  -8   5       19.81       20.45      3.63 o 
  -5  -7   5      329.83      340.54     15.02 o 
  -4  -7   5       88.11       91.77      6.28 o 
  -3  -7   5      628.85      669.28     15.24 o 
  -2  -7   5      124.92      128.26      4.30 o 
  -1  -7   5      752.37      760.30     22.90 o 
   0  -7   5      215.22      222.67      8.51 o 
   1  -7   5      330.25      318.84      9.51 o 
   2  -7   5      368.06      395.80     15.95 o 
   3  -7   5      199.37      216.46      7.95 o 
   4  -7   5      120.78      118.45      8.96 o 
  -6  -6   5        0.76        1.74      1.49 o 
  -5  -6   5       42.50       42.01      3.14 o 
  -4  -6   5       58.66       57.42      4.02 o 
  -3  -6   5        0.01        0.52      1.14 o 
  -2  -6   5        0.74        1.22      1.20 o 
  -1  -6   5        1.98        5.27      2.28 o 
   0  -6   5       22.22       23.82      3.11 o 
   1  -6   5       42.46       49.02      3.71 o 
   2  -6   5      470.28      463.85     12.38 o 
   3  -6   5       86.94       82.67      5.92 o 
   4  -6   5       12.60       13.90      2.68 o 
   5  -6   5        6.12        5.99      2.38 o 
  -6  -5   5      142.61      144.84      4.64 o 
  -5  -5   5      116.62      112.78      3.45 o 
  -4  -5   5      396.12      390.23     11.58 o 
  -3  -5   5      120.25      113.18      3.16 o 
  -2  -5   5     1202.85     1201.17     22.91 o 
  -1  -5   5      364.69      354.59      8.85 o 
   0  -5   5     1732.66     1768.31     43.60 o 
   1  -5   5      444.48      443.27     10.72 o 
   2  -5   5     1297.97     1302.67     32.73 o 
   3  -5   5      261.22      270.50      8.72 o 
   4  -5   5     1089.83     1137.95     28.08 o 
   5  -5   5      136.44      142.54      7.80 o 
   6  -5   5      202.11      211.10      8.19 o 
  -7  -4   5        1.08        1.60      1.16 o 
  -6  -4   5        0.74        0.48      0.79 o 
  -5  -4   5       31.09       34.58      1.84 o 
  -4  -4   5       51.08       47.68      2.52 o 
  -3  -4   5      277.08      272.04      5.44 o 
  -2  -4   5      152.25      138.06     11.62 o 
  -1  -4   5       15.67       20.37      3.00 o 
   0  -4   5      614.38      632.63     13.79 o 
   1  -4   5        9.89        9.32      1.77 o 
   2  -4   5     1148.14     1152.88     26.25 o 
   3  -4   5      146.53      146.20      5.17 o 
   4  -4   5       31.22       32.47      3.77 o 
   5  -4   5       38.78       44.41      8.70 o 
   6  -4   5      255.46      255.52     25.85 o 
  -7  -3   5       13.48       13.78      3.86 o 
  -6  -3   5      586.27      594.35     14.26 o 
  -5  -3   5      172.43      173.65      6.03 o 
  -4  -3   5     1642.69     1659.16     33.12 o 
  -3  -3   5      432.76      426.64      7.96 o 
  -2  -3   5     1461.57     1437.57     26.15 o 
  -1  -3   5      554.20      531.94     12.68 o 
   0  -3   5     1618.80     1689.69     48.42 o 
   1  -3   5     1694.12     1757.69     40.56 o 
   2  -3   5     2540.67     2738.57    100.13 o 
   3  -3   5     1099.78     1077.64     23.81 o 
   4  -3   5      484.70      495.08     12.01 o 
   5  -3   5      649.68      646.01     16.08 o 
   6  -3   5       61.69       64.06      7.80 o 
   7  -3   5      124.51      120.77      5.82 o 
  -7  -2   5        2.00        2.04      2.83 o 
  -6  -2   5       17.49       20.61      2.60 o 
  -5  -2   5       88.94       88.86      3.42 o 
  -4  -2   5      119.47      108.09      3.03 o 
  -3  -2   5       11.25       10.50      1.00 o 
  -2  -2   5       78.59       79.71      2.12 o 
  -1  -2   5      543.49      591.63     12.47 o 
   0  -2   5       38.10       37.07      1.87 o 
   1  -2   5      806.42      923.58     45.94 o 
   2  -2   5      139.53      159.10      5.84 o 
   3  -2   5       17.21       12.87      2.02 o 
   4  -2   5       74.87       69.94      2.80 o 
   5  -2   5      106.62      105.22      3.97 o 
   6  -2   5       94.09       83.97      8.02 o 
   7  -2   5      106.56      101.71      4.65 o 
  -7  -1   5      161.92      162.63      5.73 o 
  -6  -1   5      137.65      137.19      8.33 o 
  -5  -1   5      375.95      380.68     12.72 o 
  -4  -1   5      121.08      131.39      8.18 o 
  -3  -1   5     2228.06     2416.14     47.18 o 
  -2  -1   5      167.69      156.69      3.30 o 
  -1  -1   5      412.70      366.71      7.09 o 
   0  -1   5      792.56      855.69     16.75 o 
   1  -1   5     2489.09     2438.19     75.37 o 
   2  -1   5     1857.58     1912.17     41.74 o 
   3  -1   5      873.26      817.68     22.82 o 
   4  -1   5      360.74      369.67     10.62 o 
   5  -1   5     2108.99     2123.52    106.86 o 
   6  -1   5        6.13        5.76      0.89 o 
   7  -1   5      337.12      329.98      9.88 o 
  -7   0   5      124.28      127.18      6.24 o 
  -6   0   5       73.79       76.76      2.22 o 
  -5   0   5        0.22        0.20      0.54 o 
  -4   0   5      508.48      520.08     15.96 o 
  -3   0   5      608.59      657.57     12.67 o 
  -2   0   5      491.17      471.42      7.65 o 
  -1   0   5      135.53      112.32      2.56 o 
   0   0   5      545.93      643.82     12.11 o 
   1   0   5     1363.45     1291.61     25.84 o 
   2   0   5     1364.58     1355.45     28.27 o 
   3   0   5      747.61      781.95     15.06 o 
   4   0   5       53.21       55.09      4.34 o 
   5   0   5      584.71      542.57     35.25 o 
   6   0   5       26.03       25.97      1.95 o 
   7   0   5      324.27      280.42     12.49 o 
  -7   1   5      214.13      216.81      6.51 o 
  -6   1   5       20.19       20.60      1.24 o 
  -5   1   5     1170.78     1216.46     22.68 o 
  -4   1   5      243.63      266.47     10.79 o 
  -3   1   5      575.80      493.40     14.55 o 
  -2   1   5     1020.81      949.40     27.58 o 
  -1   1   5     2111.30     2026.18     65.68 o 
   0   1   5     1748.22     1834.11     39.47 o 
   1   1   5     5616.64     5916.86    155.39 o 
   2   1   5     1244.94     1245.09     23.96 o 
   3   1   5     3889.09     4209.20    102.28 o 
   4   1   5      678.44      664.82     15.10 o 
   5   1   5      851.16      864.70     28.75 o 
   6   1   5       91.84       89.00      4.68 o 
   7   1   5      424.74      447.24     16.93 o 
  -7   2   5       80.77       83.72      3.97 o 
  -6   2   5       78.77       73.20      2.46 o 
  -5   2   5        1.83        3.10      0.58 o 
  -4   2   5       12.09       10.76      0.87 o 
  -3   2   5      343.65      353.76      5.56 o 
  -2   2   5       55.07       59.32      2.93 o 
  -1   2   5      636.23      694.41     19.28 o 
   0   2   5       52.36       56.76      2.09 o 
   1   2   5      223.27      253.62      4.44 o 
   2   2   5      155.80      156.64     11.32 o 
   3   2   5      397.28      401.04     12.04 o 
   4   2   5      840.80      866.32     26.36 o 
   5   2   5      178.37      188.25      7.55 o 
   6   2   5       95.76       95.69      8.41 o 
   7   2   5       16.47       16.20      3.60 o 
  -6   3   5        1.10        1.45      1.46 o 
  -5   3   5      308.54      302.62      6.53 o 
  -4   3   5      341.29      335.13     14.34 o 
  -3   3   5      233.89      202.60     11.39 o 
  -2   3   5      379.49      374.58      6.73 o 
  -1   3   5      627.03      582.72     16.23 o 
   0   3   5      753.82      707.30     11.11 o 
   1   3   5      112.70      106.63      1.77 o 
   2   3   5     2180.89     2125.53     39.97 o 
   3   3   5      103.95       93.57      5.68 o 
   4   3   5     1525.86     1660.92     57.01 o 
   5   3   5      322.56      314.27     14.26 o 
   6   3   5      744.20      799.47     27.53 o 
   7   3   5       59.47       67.32      5.47 o 
  -6   4   5       35.74       37.58      3.31 o 
  -5   4   5        0.03        0.33      0.45 o 
  -4   4   5      127.51      120.01      6.71 o 
  -3   4   5      547.20      534.80     21.22 o 
  -2   4   5      584.13      575.23     29.83 o 
  -1   4   5      168.44      159.99      8.60 o 
   0   4   5      351.74      351.52      9.29 o 
   1   4   5      265.44      253.64      4.23 o 
   2   4   5        4.19        3.51      0.70 o 
   3   4   5      196.26      187.41      3.45 o 
   4   4   5      200.57      208.32      5.58 o 
   5   4   5        1.74        6.16      2.30 o 
   6   4   5        5.01        6.33      2.85 o 
   7   4   5       61.39       57.63      8.76 o 
   8   4   5      158.67      157.72      9.34 o 
  -6   5   5       15.40       18.53      2.93 o 
  -5   5   5      142.61      123.78     73.87 o 
  -4   5   5     1254.74     1278.23     45.70 o 
  -3   5   5        2.77        3.00      2.32 o 
  -2   5   5     1034.49     1038.98     46.08 o 
  -1   5   5       81.65       80.66      4.27 o 
   0   5   5     2295.79     2292.67     73.34 o 
   1   5   5      419.61      364.64      6.28 o 
   2   5   5     3094.75     3197.10     55.82 o 
   3   5   5      831.84      867.14     15.25 o 
   4   5   5      395.13      384.62      6.66 o 
   5   5   5       44.05       43.62      2.89 o 
   6   5   5      370.04      394.10     15.21 o 
   7   5   5      139.70      146.69      8.49 o 
   8   5   5      115.73      118.72      8.38 o 
  -5   6   5        0.68       -0.38      2.44 o 
  -4   6   5        7.16        8.90      5.86 o 
  -3   6   5      103.68      101.60      6.47 o 
  -2   6   5      563.95      570.58     31.96 o 
  -1   6   5       12.48       17.70      4.85 o 
   0   6   5       18.75       14.04      1.15 o 
   1   6   5       56.39       58.53      2.29 o 
   2   6   5       24.27       25.19      1.30 o 
   3   6   5      112.16      111.47      2.43 o 
   4   6   5       35.05       36.32      1.72 o 
   5   6   5       28.36       33.87      2.98 o 
   6   6   5        5.25        6.26      2.31 o 
   7   6   5       26.02       26.20      4.76 o 
  -4   7   5       71.69       69.96     10.94 o 
  -3   7   5       12.63        4.53      7.96 o 
  -2   7   5      229.63      237.75      8.33 o 
  -1   7   5      444.66      426.89      8.98 o 
   0   7   5       19.43       20.23      2.45 o 
   1   7   5      390.25      385.00      7.78 o 
   2   7   5      233.39      233.94      4.85 o 
   3   7   5      547.20      554.05     16.30 o 
   4   7   5        7.66        6.85      0.78 o 
   5   7   5      254.17      261.71      8.09 o 
   6   7   5       65.90       68.39      5.14 o 
   7   7   5      339.74      359.61     15.77 o 
  -4   8   5        2.76       -1.55      6.26 o 
  -3   8   5        1.30       -1.81      3.82 o 
  -2   8   5        6.20        8.36      1.67 o 
  -1   8   5        0.06        0.74      1.24 o 
   0   8   5       14.51       72.42     17.81 o 
   1   8   5       15.71       18.89      6.09 o 
   2   8   5       97.46       92.11      3.19 o 
   3   8   5       51.58       49.41      2.61 o 
   4   8   5       63.27       53.71      3.21 o 
   5   8   5      231.65      184.69     39.92 o 
   6   8   5       61.33       71.43     11.27 o 
  -3   9   5      142.31      113.29      5.99 o 
  -2   9   5       49.75       43.53      3.03 o 
  -1   9   5      131.46      129.75      4.37 o 
   0   9   5       83.14       81.76      3.58 o 
   1   9   5      480.13      474.84     15.92 o 
   2   9   5      133.30      133.04      4.19 o 
   3   9   5      331.87      343.32     12.06 o 
   4   9   5        3.06        2.85      1.28 o 
   5   9   5      261.61      291.28     14.31 o 
  -1  10   5        0.88        0.81      1.67 o 
   0  10   5       24.03       35.49      8.85 o 
   1  10   5       41.29       45.34      3.12 o 
   2  10   5       99.21      101.78      3.84 o 
   3  10   5       71.22       60.78      5.27 o 
   4  10   5        2.05        1.47      0.91 o 
  -3  -8   6      149.24      147.14      5.05 o 
  -2  -8   6       73.16       72.60      6.13 o 
  -1  -8   6      133.10      137.61      6.37 o 
   0  -8   6       80.01       76.25      5.02 o 
   1  -8   6      113.07      116.52      5.92 o 
   2  -8   6       20.72       24.78      4.63 o 
  -4  -7   6       44.80       45.39      2.96 o 
  -3  -7   6       64.66       64.66      4.36 o 
  -2  -7   6      123.45      126.42      5.15 o 
  -1  -7   6       41.09       42.54      3.68 o 
   0  -7   6        0.38        1.59      1.83 o 
   1  -7   6       27.10       29.21      3.40 o 
   2  -7   6       33.48       30.23      4.34 o 
   3  -7   6       23.43       19.73      3.24 o 
   4  -7   6       41.56       43.11      4.10 o 
  -5  -6   6      764.72      806.83     38.90 o 
  -4  -6   6        9.61       10.94      1.93 o 
  -3  -6   6      772.90      795.05     21.70 o 
  -2  -6   6       79.42       81.18      3.25 o 
  -1  -6   6      665.47      703.95     18.93 o 
   0  -6   6       12.54       14.00      2.36 o 
   1  -6   6     1295.18     1301.09     32.35 o 
   2  -6   6      184.39      181.37      6.35 o 
   3  -6   6      673.04      723.41     20.57 o 
   4  -6   6       82.58       92.10      5.62 o 
   5  -6   6      207.30      217.96     10.01 o 
  -6  -5   6        7.22        9.18      1.71 o 
  -5  -5   6       42.32       36.33      2.16 o 
  -4  -5   6       40.70       36.40      2.11 o 
  -3  -5   6      282.89      280.46      7.12 o 
  -2  -5   6        3.78        1.18      1.30 o 
  -1  -5   6      396.25      397.58     10.96 o 
   0  -5   6        0.41        1.55      1.45 o 
   1  -5   6        2.06        2.79      1.63 o 
   2  -5   6      272.35      264.35      9.80 o 
   3  -5   6      164.32      155.98      6.36 o 
   4  -5   6       63.55       63.88      3.70 o 
   5  -5   6       37.43       34.77      3.66 o 
   6  -5   6        2.21        3.31      3.06 o 
  -6  -4   6      156.32      157.80      7.98 o 
  -5  -4   6      752.06      763.97     27.61 o 
  -4  -4   6       78.50       76.69      4.97 o 
  -3  -4   6      558.43      546.39     14.31 o 
  -2  -4   6      642.17      633.82     14.46 o 
  -1  -4   6      532.50      527.40     12.99 o 
   0  -4   6      316.43      306.09      8.30 o 
   1  -4   6      960.30      939.72     21.49 o 
   2  -4   6     1757.65     1801.10     43.19 o 
   3  -4   6       67.40       61.56      2.93 o 
   4  -4   6      265.25      264.66      7.13 o 
   5  -4   6      160.44      170.58      6.39 o 
   6  -4   6      471.36      463.34     37.85 o 
  -6  -3   6       77.37       67.27      4.04 o 
  -5  -3   6       28.11       25.33      1.65 o 
  -4  -3   6       95.25       84.76      3.37 o 
  -3  -3   6       55.62       50.07      1.85 o 
  -2  -3   6       11.72       11.25      1.53 o 
  -1  -3   6        6.15        7.14      1.65 o 
   0  -3   6      372.97      377.93      9.11 o 
   1  -3   6      104.36       91.31      3.15 o 
   2  -3   6      171.11      177.13      6.42 o 
   3  -3   6      189.78      183.39      5.72 o 
   4  -3   6      420.13      396.74     12.01 o 
   5  -3   6      163.41      157.99      6.39 o 
   6  -3   6       50.00       47.03      3.64 o 
   7  -3   6        0.06        1.23      1.23 o 
  -7  -2   6        0.83        0.14      1.33 o 
  -6  -2   6      249.97      262.94     13.26 o 
  -5  -2   6      319.33      320.67      7.37 o 
  -4  -2   6      591.80      568.70     12.91 o 
  -3  -2   6      493.10      475.14      8.35 o 
  -2  -2   6     2942.69     3140.41     63.10 o 
  -1  -2   6      538.94      509.49     10.56 o 
   0  -2   6     1050.66      969.54     20.28 o 
   1  -2   6      364.76      299.80      6.39 o 
   2  -2   6     6145.07     6835.13    361.32 o 
   3  -2   6      936.99      946.45     31.40 o 
   4  -2   6      914.68      918.61     20.10 o 
   5  -2   6      373.86      377.44      9.09 o 
   6  -2   6      510.04      478.79     42.37 o 
   7  -2   6       11.42       12.32      3.02 o 
  -7  -1   6        1.96        1.36      1.59 o 
  -6  -1   6      164.43      165.38      7.47 o 
  -5  -1   6      149.46      159.07      6.95 o 
  -4  -1   6      164.64      162.27      4.67 o 
  -3  -1   6       12.78       15.91      3.25 o 
  -2  -1   6      978.88      970.92     17.12 o 
  -1  -1   6      164.78      131.81      3.55 o 
   0  -1   6     3018.33     3251.82     79.04 o 
   1  -1   6        3.93        4.76      1.08 o 
   2  -1   6       31.59       26.62      1.56 o 
   3  -1   6      485.15      508.27     10.01 o 
   4  -1   6      380.24      371.63     16.50 o 
   5  -1   6       58.32       63.02      3.63 o 
   6  -1   6       26.79       24.88      1.42 o 
   7  -1   6       14.59       12.78      1.36 o 
  -7   0   6       81.75       85.31      3.76 o 
  -6   0   6      558.09      565.15     19.66 o 
  -5   0   6      184.30      177.90      7.42 o 
  -4   0   6     1028.99     1035.59     33.35 o 
  -3   0   6      438.26      436.25     13.20 o 
  -2   0   6      839.59      844.76     13.80 o 
  -1   0   6     1830.85     1966.42     45.47 o 
   0   0   6     1581.72     1625.45     79.89 o 
   1   0   6      608.89      555.19     10.89 o 
   2   0   6     4883.31     5345.73    139.77 o 
   3   0   6      605.54      593.37     14.57 o 
   4   0   6      485.58      467.88     20.66 o 
   5   0   6      268.27      262.84     19.77 o 
   6   0   6      309.80      308.30      6.76 o 
   7   0   6      240.89      227.00     18.15 o 
  -7   1   6        0.28        0.80      1.64 o 
  -6   1   6       15.82       16.51      2.15 o 
  -5   1   6       55.49       50.18      3.55 o 
  -4   1   6        9.17       10.73      2.30 o 
  -3   1   6      262.82      257.48      8.45 o 
  -2   1   6      789.20      844.09     24.88 o 
  -1   1   6      817.65      984.44     21.74 o 
   0   1   6       55.83       71.93      1.96 o 
   1   1   6      132.99      132.63      8.24 o 
   2   1   6       99.56       73.38      2.07 o 
   3   1   6      286.07      269.13      4.99 o 
   4   1   6        2.26        1.93      0.48 o 
   5   1   6      309.99      296.47     10.40 o 
   6   1   6       38.13       38.45      1.51 o 
   7   1   6      174.73      179.66     12.74 o 
  -6   2   6       58.74       57.65      3.32 o 
  -5   2   6      221.72      228.23      6.61 o 
  -4   2   6      446.06      435.05     11.34 o 
  -3   2   6     1965.96     2154.22     72.61 o 
  -2   2   6       14.27       19.65      2.09 o 
  -1   2   6     1435.11     1305.54     39.02 o 
   0   2   6     2495.06     2603.37     58.95 o 
   1   2   6     2965.35     3108.94     74.13 o 
   2   2   6     3615.07     3920.35     78.23 o 
   3   2   6     3749.51     3896.86     84.01 o 
   4   2   6       32.25       33.30      2.84 o 
   5   2   6     1973.88     2035.72     69.62 o 
   6   2   6       43.30       44.23      4.25 o 
   7   2   6      743.54      805.32     34.01 o 
  -6   3   6       92.59       96.40      6.77 o 
  -5   3   6        2.42        4.05      0.78 o 
  -4   3   6        5.07        5.33      1.67 o 
  -3   3   6      631.75      631.31     20.26 o 
  -2   3   6      107.62      106.37      3.81 o 
  -1   3   6      996.28     1033.93     21.90 o 
   0   3   6      785.78      871.51     17.71 o 
   1   3   6      371.09      433.09     15.63 o 
   2   3   6      204.89      204.86      3.59 o 
   3   3   6     1230.71     1249.41     22.54 o 
   4   3   6       25.71       31.22      3.06 o 
   5   3   6      211.26      223.15      8.82 o 
   6   3   6        6.33        4.79      2.63 o 
   7   3   6        5.36        7.51      3.30 o 
  -6   4   6       34.12       34.10      3.98 o 
  -5   4   6      603.00      627.02     16.62 o 
  -4   4   6        9.27        8.61      2.00 o 
  -3   4   6      409.08      332.99     29.35 o 
  -2   4   6       99.04       92.76      2.10 o 
  -1   4   6     3131.25     3287.58     82.03 o 
   0   4   6      580.37      551.64     14.76 o 
   1   4   6     1325.91     1301.92     22.60 o 
   2   4   6     1150.98     1152.48     16.92 o 
   3   4   6     1036.73     1025.08     14.63 o 
   4   4   6      109.97      111.55      5.21 o 
   5   4   6      154.77      147.63      6.79 o 
   6   4   6      446.08      486.26     17.91 o 
   7   4   6      328.45      340.90     14.51 o 
   8   4   6      254.40      284.51     18.75 o 
  -5   5   6        2.45        2.52      2.02 o 
  -4   5   6      111.28       83.70     11.13 o 
  -3   5   6      114.87      112.23      3.15 o 
  -2   5   6      579.87      586.54     32.75 o 
  -1   5   6       23.66       21.71      1.17 o 
   0   5   6       49.22       49.24      2.86 o 
   1   5   6        0.02        2.82      0.98 o 
   2   5   6        4.26        6.25      0.88 o 
   3   5   6        6.14        6.28      0.98 o 
   4   5   6      125.08      129.21      4.90 o 
   5   5   6        5.51        5.74      1.78 o 
   6   5   6       16.69       21.22      4.00 o 
   7   5   6        1.75        2.19      4.92 o 
   8   5   6       11.32       12.48      4.43 o 
  -5   6   6      119.76      108.17     14.53 o 
  -4   6   6       64.58       66.33      6.05 o 
  -3   6   6       22.41       21.13      3.08 o 
  -2   6   6      890.09      878.80     21.12 o 
  -1   6   6      490.90      467.83     15.11 o 
   0   6   6      557.68      528.40     12.15 o 
   1   6   6       25.35       24.00      1.51 o 
   2   6   6     3096.20     3212.35    159.80 o 
   3   6   6      173.52      173.72      4.55 o 
   4   6   6      878.09      859.16     23.18 o 
   5   6   6      234.21      244.51      8.50 o 
   6   6   6      422.64      466.00     23.49 o 
   7   6   6       71.16       79.70     10.88 o 
  -4   7   6        0.08        1.25      2.85 o 
  -3   7   6        1.73        1.31      0.93 o 
  -2   7   6      186.29      160.78      6.24 o 
  -1   7   6       70.69       69.93      2.92 o 
   0   7   6      229.21      229.14      6.49 o 
   1   7   6      105.95      103.72      3.90 o 
   2   7   6      323.66      304.40      6.10 o 
   3   7   6      150.93      148.16      7.51 o 
   4   7   6      163.43      155.35      4.75 o 
   5   7   6        0.01        0.29      0.31 o 
   6   7   6       56.01       55.54      4.37 o 
   7   7   6        6.13        8.55      4.25 o 
  -3   8   6        7.40       14.17      3.47 o 
  -2   8   6      285.10      255.95     22.06 o 
  -1   8   6       83.28       76.65      3.26 o 
   0   8   6      442.68      438.96     10.84 o 
   1   8   6      204.15      195.16      4.56 o 
   2   8   6      426.16      429.76      9.54 o 
   3   8   6       38.87       38.53      1.88 o 
   4   8   6      137.75      132.07     12.75 o 
   5   8   6      122.68      110.91     64.01 o 
   6   8   6       82.72       89.50      5.35 o 
  -2   9   6      122.52      112.71     13.68 o 
  -1   9   6       53.05       55.19      9.14 o 
   0   9   6       48.41       46.58      3.03 o 
   1   9   6        7.99        5.23      1.45 o 
   2   9   6       29.71       30.80      2.36 o 
   3   9   6       36.34       33.64      1.95 o 
   4   9   6        0.11        0.85      0.84 o 
   5   9   6       64.05       70.45     10.82 o 
  -1  10   6       73.71       73.27      7.42 o 
   0  10   6       52.27       49.97      3.42 o 
   1  10   6      133.53      128.24      4.35 o 
   2  10   6      101.01      102.12      3.95 o 
   3  10   6      104.64       83.37      4.39 o 
   4  10   6       98.91       81.83      7.55 o 
  -2  -8   7        7.62        6.24      2.27 o 
  -1  -8   7        4.30        6.40      2.92 o 
   0  -8   7       91.91       94.51      5.73 o 
   1  -8   7        8.61        7.08      2.90 o 
  -4  -7   7      516.18      530.54     24.88 o 
  -3  -7   7        1.10        1.62      1.98 o 
  -2  -7   7      446.36      454.92     10.97 o 
  -1  -7   7       62.59       68.62      4.44 o 
   0  -7   7      177.54      179.45      6.87 o 
   1  -7   7       98.79       98.41      5.19 o 
   2  -7   7      329.65      338.00     12.20 o 
   3  -7   7       30.57       30.53      4.50 o 
  -5  -6   7        9.71        8.84      2.86 o 
  -4  -6   7       95.00       90.83      6.99 o 
  -3  -6   7      100.28       99.75      4.24 o 
  -2  -6   7        2.12        3.17      1.72 o 
  -1  -6   7       28.07       27.05      3.61 o 
   0  -6   7       25.56       21.90      2.92 o 
   1  -6   7       46.05       45.43      3.60 o 
   2  -6   7        6.49        6.25      2.33 o 
   3  -6   7       12.76       12.42      3.38 o 
   4  -6   7        0.01        0.69      1.57 o 
  -5  -5   7       94.81       95.37      7.24 o 
  -4  -5   7      201.54      194.97     10.59 o 
  -3  -5   7      342.73      341.39     10.54 o 
  -2  -5   7       59.87       63.07      3.44 o 
  -1  -5   7      828.29      820.92     21.15 o 
   0  -5   7        1.78        1.79      1.84 o 
   1  -5   7      465.29      476.56     12.05 o 
   2  -5   7      171.01      182.13      6.77 o 
   3  -5   7      776.77      786.32     38.01 o 
   4  -5   7       81.46       87.30      4.84 o 
   5  -5   7      193.77      205.60      7.91 o 
  -6  -4   7        5.54        5.50      2.12 o 
  -5  -4   7       15.20       13.65      1.89 o 
  -4  -4   7       23.64       21.66      3.12 o 
  -3  -4   7       56.08       50.75      2.89 o 
  -2  -4   7       24.36       27.41      2.35 o 
  -1  -4   7      419.20      408.99      9.96 o 
   0  -4   7       24.24       21.98      2.24 o 
   1  -4   7      353.99      345.88      8.66 o 
   2  -4   7      269.07      268.63      8.28 o 
   3  -4   7        6.51        6.33      2.01 o 
   4  -4   7      141.91      145.63      4.86 o 
   5  -4   7      328.20      347.76     10.56 o 
   6  -4   7        1.37        0.71      1.54 o 
  -6  -3   7      244.18      216.32     18.90 o 
  -5  -3   7     1011.79     1039.41     29.36 o 
  -4  -3   7       33.95       32.79      1.73 o 
  -3  -3   7      654.57      642.51     12.54 o 
  -2  -3   7      444.57      444.36     10.31 o 
  -1  -3   7     1123.93     1094.38     24.69 o 
   0  -3   7      119.17       99.31      4.96 o 
   1  -3   7     2105.00     2229.67     53.31 o 
   2  -3   7      320.49      299.82     10.56 o 
   3  -3   7     1054.80     1075.74     49.00 o 
   4  -3   7      146.66      144.39      4.21 o 
   5  -3   7        1.69        2.68      1.46 o 
   6  -3   7       26.75       25.40      2.42 o 
   7  -3   7      192.57      164.25     14.95 o 
  -6  -2   7       53.61       52.69      4.46 o 
  -5  -2   7       66.31       62.47      3.34 o 
  -4  -2   7       14.38       10.77      1.62 o 
  -3  -2   7      650.48      635.69     11.97 o 
  -2  -2   7        6.05        3.80      1.25 o 
  -1  -2   7       12.21       14.60      1.91 o 
   0  -2   7      985.07      968.22     38.77 o 
   1  -2   7      248.90      244.15      5.60 o 
   2  -2   7      229.87      243.95      6.49 o 
   3  -2   7       67.66       54.90      3.32 o 
   4  -2   7      137.80      137.56      4.23 o 
   5  -2   7       51.49       46.94      2.14 o 
   6  -2   7       14.13       12.28      2.01 o 
   7  -2   7       63.92       51.27      5.08 o 
  -6  -1   7      387.62      415.07     19.26 o 
  -5  -1   7      338.62      349.42     13.22 o 
  -4  -1   7       11.76       13.40      1.25 o 
  -3  -1   7      734.74      731.54     16.08 o 
  -2  -1   7      685.42      687.06     11.73 o 
  -1  -1   7     1026.07      972.51     20.70 o 
   0  -1   7      768.65      706.08     14.51 o 
   1  -1   7     3151.70     3406.44     84.58 o 
   2  -1   7      417.40      376.32      8.24 o 
   3  -1   7        9.12       10.65      1.73 o 
   4  -1   7     1877.95     1996.69     48.10 o 
   5  -1   7      145.60      149.07      3.99 o 
   6  -1   7      403.65      385.28     44.56 o 
   7  -1   7       94.33       89.03      8.59 o 
  -6   0   7      141.28      141.85      7.08 o 
  -5   0   7        6.45        6.34      3.95 o 
  -4   0   7        9.39        5.51      3.58 o 
  -3   0   7      137.25      125.86      3.47 o 
  -2   0   7      839.63      899.54     15.66 o 
  -1   0   7      331.85      311.84      6.62 o 
   0   0   7      554.79      562.57     27.86 o 
   1   0   7        4.14        7.05      1.05 o 
   2   0   7      371.13      392.74      7.99 o 
   3   0   7      152.73      146.89      4.55 o 
   4   0   7     1010.56     1035.41     21.79 o 
   5   0   7      135.74      127.50     10.42 o 
   6   0   7       91.27       77.75      7.63 o 
   7   0   7        1.04        0.75      2.15 o 
  -6   1   7      413.23      423.82     14.74 o 
  -5   1   7      325.88      315.61     11.91 o 
  -4   1   7      738.79      715.01     23.52 o 
  -3   1   7      403.39      351.40     11.36 o 
  -2   1   7     1931.75     2075.25     68.44 o 
  -1   1   7      232.20      211.72      9.06 o 
   0   1   7     5231.41     5475.25    145.49 o 
   1   1   7     1667.63     1763.42     38.99 o 
   2   1   7     2340.83     2430.46     75.66 o 
   3   1   7      102.58      105.43      2.26 o 
   4   1   7     2151.89     2387.13     54.65 o 
   5   1   7        1.56        2.87      0.87 o 
   6   1   7      582.16      539.27     44.58 o 
   7   1   7       56.00       62.23      5.43 o 
  -6   2   7      113.60      113.18      4.90 o 
  -5   2   7       44.21       40.63      2.95 o 
  -4   2   7      128.28      137.80      4.68 o 
  -3   2   7      123.52      129.46      5.79 o 
  -2   2   7      335.29      336.53     10.78 o 
  -1   2   7      480.99      511.55     15.09 o 
   0   2   7        5.04        5.32      0.77 o 
   1   2   7      474.19      544.39     11.09 o 
   2   2   7      101.79       93.40      3.22 o 
   3   2   7       92.71       92.89      1.67 o 
   4   2   7      479.63      456.06      6.77 o 
   5   2   7       29.58       87.94      5.26 o 
   6   2   7        0.08        0.22      2.90 o 
   7   2   7        7.69        5.93      3.29 o 
  -6   3   7      254.08      266.96      8.63 o 
  -5   3   7       25.31       28.55      3.40 o 
  -4   3   7      684.28      678.80     16.64 o 
  -3   3   7      158.48      141.92     11.17 o 
  -2   3   7      430.46      410.65     10.21 o 
  -1   3   7     2352.69     2568.00     89.73 o 
   0   3   7     1312.65     1418.27     33.78 o 
   1   3   7      267.44      219.73      9.75 o 
   2   3   7      721.23      705.17     13.71 o 
   3   3   7     2021.10     2253.56     41.24 o 
   4   3   7      754.38      777.29     24.90 o 
   5   3   7      300.27      333.66     15.62 o 
   6   3   7      331.70      337.94     13.31 o 
   7   3   7      634.24      727.75     32.39 o 
  -6   4   7       19.53       20.84      3.80 o 
  -5   4   7        1.55        2.61      2.28 o 
  -4   4   7        3.65        6.23      2.02 o 
  -3   4   7       94.97       94.35      4.71 o 
  -2   4   7        0.55        1.39      1.52 o 
  -1   4   7      295.28      292.33      4.99 o 
   0   4   7       12.90       17.68      1.08 o 
   1   4   7       91.80       97.04      2.29 o 
   2   4   7      227.96      219.82      4.38 o 
   3   4   7       54.25       54.25      1.19 o 
   4   4   7        5.11        3.78      1.97 o 
   5   4   7      312.34      314.82     11.91 o 
   6   4   7        0.07        0.78      2.22 o 
   7   4   7      105.86      122.77      8.04 o 
  -5   5   7      322.68      355.07     12.37 o 
  -4   5   7      325.68      333.02     10.00 o 
  -3   5   7      884.62      746.54    113.55 o 
  -2   5   7      188.48      170.44      4.02 o 
  -1   5   7     1898.46     1883.18     43.16 o 
   0   5   7     1911.10     1918.61    153.32 o 
   1   5   7     1366.64     1338.63     24.40 o 
   2   5   7      308.10      295.75      5.78 o 
   3   5   7     2218.57     2305.67     55.74 o 
   4   5   7       16.83       18.33      2.05 o 
   5   5   7      395.90      404.44     14.95 o 
   6   5   7      248.56      257.87     11.46 o 
   7   5   7      360.64      391.76     16.89 o 
   8   5   7       16.92       18.80      4.84 o 
  -5   6   7       59.91       64.25      4.78 o 
  -4   6   7       39.68       36.12      7.19 o 
  -3   6   7      172.65      127.96     28.95 o 
  -2   6   7       35.29       37.04      2.06 o 
  -1   6   7      384.08      358.93      8.69 o 
   0   6   7      702.75      669.75     14.64 o 
   1   6   7        4.76        4.77      1.05 o 
   2   6   7       32.33       34.45      2.06 o 
   3   6   7      790.42      780.87     15.68 o 
   4   6   7      139.90      124.64      5.07 o 
   5   6   7       56.40       57.45      3.57 o 
   6   6   7        0.21        0.87      2.47 o 
   7   6   7       19.66       19.72      4.83 o 
  -4   7   7       63.09       64.64     11.12 o 
  -3   7   7      204.79      219.36     11.13 o 
  -2   7   7        3.86        4.54      1.38 o 
  -1   7   7      726.93      731.51     17.59 o 
   0   7   7      678.41      659.82     15.95 o 
   1   7   7      269.05      261.79      8.07 o 
   2   7   7      145.26      143.24      4.04 o 
   3   7   7      229.01      226.87      7.76 o 
   4   7   7      270.51      262.58     13.26 o 
   5   7   7      171.30      171.03      6.27 o 
   6   7   7      625.50      684.22     20.68 o 
   7   7   7      141.38      151.51     15.07 o 
  -3   8   7        0.07       -1.07      2.98 o 
  -2   8   7       11.02       14.87      2.25 o 
  -1   8   7       55.50       53.27      2.89 o 
   0   8   7        3.67        2.35      1.20 o 
   1   8   7       10.68       10.89      1.74 o 
   2   8   7      411.28      390.88     16.24 o 
   3   8   7        9.34        9.38      1.46 o 
   4   8   7       79.99       71.39      7.58 o 
   5   8   7        2.29        3.34      2.22 o 
   6   8   7       96.98       98.81      5.72 o 
  -2   9   7      167.76      126.77     26.57 o 
  -1   9   7       68.10       56.05      3.06 o 
   0   9   7      236.87      222.43      6.91 o 
   1   9   7       52.62       54.16      3.80 o 
   2   9   7      656.40      636.65     30.54 o 
   3   9   7       29.82       32.71      2.25 o 
   4   9   7      202.15      183.86     32.48 o 
   5   9   7       78.23       82.18      7.12 o 
   0  10   7       45.75       43.86      3.57 o 
   1  10   7       23.51       33.63      3.86 o 
   2  10   7       78.94       73.52      4.61 o 
   3  10   7        8.75        9.39      1.83 o 
   4  10   7       33.53       27.64      5.88 o 
  -3  -7   8        0.84        0.84      1.66 o 
  -2  -7   8        1.11        1.09      1.54 o 
  -1  -7   8        2.82        2.33      3.81 o 
   0  -7   8        0.58       -0.28      2.78 o 
   1  -7   8       19.04       19.12      3.93 o 
   2  -7   8        1.85        2.08      2.22 o 
   3  -7   8        0.01       -0.95      2.40 o 
  -4  -6   8      290.84      285.67     26.36 o 
  -3  -6   8        2.86        2.42      2.02 o 
  -2  -6   8      397.60      393.22     15.92 o 
  -1  -6   8       77.89       82.77      5.37 o 
   0  -6   8      567.29      580.12     27.48 o 
   1  -6   8        8.35       11.34      3.03 o 
   2  -6   8      613.35      627.04     37.68 o 
   3  -6   8      108.69      114.91      5.32 o 
   4  -6   8      109.28      115.36      5.39 o 
  -5  -5   8       74.27       68.96      4.93 o 
  -4  -5   8      168.61      167.91     11.38 o 
  -3  -5   8       28.69       31.71      3.09 o 
  -2  -5   8      157.84      152.88      5.56 o 
  -1  -5   8      246.63      241.87      7.45 o 
   0  -5   8       35.55       36.27      3.05 o 
   1  -5   8      169.86      170.92      6.87 o 
   2  -5   8        4.58        4.85      1.89 o 
   3  -5   8       56.11       61.19      4.54 o 
   4  -5   8       29.05       27.05      2.80 o 
   5  -5   8       31.42       34.17      3.79 o 
  -5  -4   8       55.55       56.53      4.10 o 
  -4  -4   8      467.69      444.11     31.63 o 
  -3  -4   8      143.91      137.87      5.84 o 
  -2  -4   8      495.57      497.21     13.54 o 
  -1  -4   8      738.85      689.19     16.53 o 
   0  -4   8      117.75      116.05      5.15 o 
   1  -4   8      116.68      120.03      4.33 o 
   2  -4   8      322.29      337.77     10.31 o 
   3  -4   8       44.49       47.88      3.50 o 
   4  -4   8        5.62        8.50      2.17 o 
   5  -4   8      228.56      223.73      9.13 o 
   6  -4   8      252.53      254.49      9.85 o 
  -6  -3   8       74.57       62.45      6.69 o 
  -5  -3   8       50.29       45.28      3.55 o 
  -4  -3   8       24.72       21.69      2.21 o 
  -3  -3   8       94.64       87.83      3.76 o 
  -2  -3   8        6.34        7.99      1.77 o 
  -1  -3   8        0.26        1.21      1.26 o 
   0  -3   8      375.34      354.90      9.59 o 
   1  -3   8       20.86       20.28      2.03 o 
   2  -3   8        1.40        2.72      1.31 o 
   3  -3   8       32.40       30.74      2.14 o 
   4  -3   8       62.05       58.28      2.74 o 
   5  -3   8       21.21       21.57      1.91 o 
   6  -3   8       88.66       85.69      5.00 o 
  -6  -2   8        2.71        3.67      2.47 o 
  -5  -2   8      248.94      258.52     10.55 o 
  -4  -2   8      886.15      887.86     24.65 o 
  -3  -2   8      217.25      216.03      6.49 o 
  -2  -2   8       84.40       84.17      4.71 o 
  -1  -2   8     1654.27     1655.98     43.46 o 
   0  -2   8      197.64      187.30      5.55 o 
   1  -2   8      782.22      771.96     17.81 o 
   2  -2   8      927.33      935.98     22.69 o 
   3  -2   8      803.64      818.56     27.86 o 
   4  -2   8        4.10        4.82      1.73 o 
   5  -2   8      861.48      891.60     20.77 o 
   6  -2   8       44.87       40.93      2.38 o 
   7  -2   8       51.96       48.26      6.24 o 
  -6  -1   8        4.73        3.75      2.54 o 
  -5  -1   8       16.84       23.33      5.84 o 
  -4  -1   8      191.57      186.39      9.12 o 
  -3  -1   8      272.91      267.26      6.95 o 
  -2  -1   8       40.22       35.59      2.79 o 
  -1  -1   8      278.48      266.76      8.20 o 
   0  -1   8      894.26      843.02     21.55 o 
   1  -1   8      178.34      171.94      4.13 o 
   2  -1   8      699.11      703.32     18.73 o 
   3  -1   8       24.28       23.82      1.45 o 
   4  -1   8       53.18       53.40      2.02 o 
   5  -1   8      172.40      178.11      4.28 o 
   6  -1   8      150.47      132.01     11.85 o 
   7  -1   8       31.37       24.05      6.58 o 
  -6   0   8       33.19       33.29      6.48 o 
  -5   0   8      381.69      389.90     14.72 o 
  -4   0   8      246.00      255.07     10.11 o 
  -3   0   8      424.75      415.83     15.09 o 
  -2   0   8       13.29       15.02      1.21 o 
  -1   0   8     2061.04     2041.35     47.45 o 
   0   0   8       49.55       40.53      1.86 o 
   1   0   8     2488.23     2590.00     87.31 o 
   2   0   8        2.56       34.17      7.81 o 
   3   0   8      999.86     1026.99     22.75 o 
   4   0   8       21.02       23.15      1.78 o 
   5   0   8      128.19      129.54      8.21 o 
   6   0   8      292.52      286.06     11.78 o 
   7   0   8      208.91      216.19     10.54 o 
  -6   1   8        0.00        0.92      1.49 o 
  -5   1   8       10.07       11.06      2.93 o 
  -4   1   8        8.52        9.23      4.38 o 
  -3   1   8       76.33       74.44      6.88 o 
  -2   1   8       11.97       11.92      3.29 o 
  -1   1   8       47.52       51.61      2.31 o 
   0   1   8      246.74      232.54      5.88 o 
   1   1   8      477.75      476.78      9.52 o 
   2   1   8      109.91      111.99      3.47 o 
   3   1   8       52.67       43.58      2.65 o 
   4   1   8      465.49      473.32      9.62 o 
   5   1   8       16.12       14.65      1.33 o 
   6   1   8       12.96       10.21      1.66 o 
   7   1   8       32.96       35.25      4.69 o 
  -6   2   8       98.19      100.31      5.58 o 
  -5   2   8       62.01       60.22      5.62 o 
  -4   2   8      344.75      367.33     13.66 o 
  -3   2   8      753.16      731.34     24.14 o 
  -2   2   8      521.53      513.95     16.26 o 
  -1   2   8      797.02      725.81     22.15 o 
   0   2   8     2183.42     2194.72     49.85 o 
   1   2   8     1135.80     1322.71     24.04 o 
   2   2   8     1037.62     1040.28     23.91 o 
   3   2   8       87.18       82.45      2.06 o 
   4   2   8     1935.84     2124.78     39.51 o 
   5   2   8        6.18        7.39      4.26 o 
   6   2   8      701.37      731.13     25.92 o 
   7   2   8       79.90       84.10      6.71 o 
  -6   3   8       65.04       70.79      5.27 o 
  -5   3   8        0.11        0.95      1.52 o 
  -4   3   8       43.60       47.81      3.30 o 
  -3   3   8       43.21       41.46      3.27 o 
  -2   3   8      324.23      329.69     13.94 o 
  -1   3   8       37.35       31.57      4.39 o 
   0   3   8       51.10       59.07      1.56 o 
   1   3   8       23.52       27.98      1.18 o 
   2   3   8        6.22        4.29      0.69 o 
   3   3   8        9.73       14.51      1.18 o 
   4   3   8      545.89      554.80     16.02 o 
   5   3   8      404.27      426.23     15.35 o 
   6   3   8        1.30        3.46      4.74 o 
   7   3   8       59.54       58.27      6.11 o 
  -5   4   8       34.61       35.67      4.18 o 
  -4   4   8      584.96      618.11     16.22 o 
  -3   4   8       16.26       16.80      3.87 o 
  -2   4   8     1239.22     1259.94     29.83 o 
  -1   4   8      127.35      121.27      4.45 o 
   0   4   8     2034.14     1947.37    169.53 o 
   1   4   8      880.37      892.93     15.52 o 
   2   4   8       76.19       77.31      1.81 o 
   3   4   8       25.71       23.72      0.97 o 
   4   4   8      865.47      910.46     29.93 o 
   5   4   8       84.00       86.18      5.51 o 
   6   4   8      524.20      555.63     21.11 o 
   7   4   8      156.67      178.46     10.22 o 
   8   4   8       99.49      105.48      8.34 o 
  -5   5   8        0.36        0.53      1.69 o 
  -4   5   8      158.58      156.18      7.52 o 
  -3   5   8       56.46       56.49      4.59 o 
  -2   5   8       44.08       38.11      2.87 o 
  -1   5   8      134.61      132.87      4.11 o 
   0   5   8       79.28       79.88      2.53 o 
   1   5   8      122.76      120.35      2.52 o 
   2   5   8        6.52        7.50      0.71 o 
   3   5   8        4.80        7.27      0.99 o 
   4   5   8      312.85      292.35      9.22 o 
   5   5   8      167.09      161.82     11.34 o 
   6   5   8        0.57        2.23      4.65 o 
   7   5   8       34.56       39.53      9.29 o 
  -4   6   8      193.03      197.08      8.96 o 
  -3   6   8      210.39      222.61      8.77 o 
  -2   6   8      639.75      535.32     87.35 o 
  -1   6   8      882.42      827.72     48.88 o 
   0   6   8        1.95        2.20      0.82 o 
   1   6   8      582.02      551.67     15.99 o 
   2   6   8      803.95      790.25     18.07 o 
   3   6   8      857.25      839.01     34.73 o 
   4   6   8      323.84      332.28      9.92 o 
   5   6   8      261.10      278.64     11.97 o 
   6   6   8      204.26      212.82     10.86 o 
   7   6   8      296.06      340.68     16.00 o 
  -4   7   8        0.35        1.25      2.22 o 
  -3   7   8       30.73       27.86      5.10 o 
  -2   7   8        7.95        9.28      1.44 o 
  -1   7   8      218.80      182.97     11.23 o 
   0   7   8       17.79       23.82      2.08 o 
   1   7   8      242.12      230.47      7.46 o 
   2   7   8      149.98      148.77      9.04 o 
   3   7   8       92.83       96.51      3.05 o 
   4   7   8        0.99        3.13      0.58 o 
   5   7   8      167.14      177.37      7.62 o 
   6   7   8       49.33       52.70      6.44 o 
   7   7   8       28.90       28.91      5.81 o 
  -3   8   8       95.66       96.52      8.40 o 
  -2   8   8       74.41       69.59      6.65 o 
  -1   8   8      504.35      452.31     59.45 o 
   0   8   8       56.64       60.53      3.46 o 
   1   8   8      387.79      387.47      9.73 o 
   2   8   8      125.26      126.32      9.18 o 
   3   8   8      480.73      458.67     29.16 o 
   4   8   8        1.73        1.66      0.62 o 
   5   8   8      252.58      270.65      8.97 o 
   6   8   8      126.39      134.36      7.76 o 
  -2   9   8        0.11       -0.32      2.71 o 
  -1   9   8        3.96        1.42      1.61 o 
   0   9   8       88.62       89.50      7.90 o 
   1   9   8      148.49      154.08      7.33 o 
   2   9   8       15.11        8.99      3.20 o 
   3   9   8       41.30       45.11      4.49 o 
   4   9   8        1.10        1.34      0.94 o 
   5   9   8        3.25        2.79      3.28 o 
   0  10   8       58.83       49.43      3.28 o 
   1  10   8      134.00      129.04      7.38 o 
   2  10   8       42.90       36.07      3.51 o 
   3  10   8      130.84      134.05     15.13 o 
   4  10   8      239.11      209.55     42.95 o 
  -2  -7   9       16.67       17.62      2.97 o 
  -1  -7   9      221.34      219.03     10.84 o 
   0  -7   9       23.73       19.62      3.47 o 
   1  -7   9      180.31      188.73      9.21 o 
   2  -7   9       22.20       20.37      4.27 o 
  -3  -6   9       37.23       36.88      3.27 o 
  -2  -6   9       79.81       81.76      5.02 o 
  -1  -6   9        0.34        0.86      2.23 o 
   0  -6   9       37.90       35.99      4.66 o 
   1  -6   9       13.27       15.60      3.63 o 
   2  -6   9      131.65      136.81      7.16 o 
   3  -6   9       74.29       70.43      4.50 o 
  -4  -5   9       58.98       58.94      5.34 o 
  -3  -5   9      188.51      166.74     13.38 o 
  -2  -5   9       57.67       62.95      3.99 o 
  -1  -5   9      121.70      135.52      5.61 o 
   0  -5   9      423.36      423.88     11.71 o 
   1  -5   9      179.72      188.25      8.55 o 
   2  -5   9      195.96      204.88     10.62 o 
   3  -5   9      190.99      203.16      8.92 o 
   4  -5   9      168.20      166.69     10.35 o 
  -5  -4   9        1.21        0.83      1.77 o 
  -4  -4   9       36.59       29.85      3.05 o 
  -3  -4   9        1.91        1.77      1.58 o 
  -2  -4   9      104.90       95.63      4.43 o 
  -1  -4   9       34.18       38.97      5.23 o 
   0  -4   9       89.41       86.97      4.01 o 
   1  -4   9      290.15      272.44      7.64 o 
   2  -4   9       91.62       92.88      4.65 o 
   3  -4   9       15.26       15.11      2.74 o 
   4  -4   9       44.53       45.06      2.86 o 
   5  -4   9       10.72       10.20      2.50 o 
  -5  -3   9       92.33       84.00      6.73 o 
  -4  -3   9      139.77      134.38     10.13 o 
  -3  -3   9       35.46       31.15      2.81 o 
  -2  -3   9      569.23      575.18     14.16 o 
  -1  -3   9        2.19        2.82      1.92 o 
   0  -3   9     1245.24     1249.92     29.78 o 
   1  -3   9      113.65      108.13      3.98 o 
   2  -3   9      476.18      472.14     12.26 o 
   3  -3   9       50.80       49.99      3.13 o 
   4  -3   9       77.81       76.96      3.75 o 
   5  -3   9        0.98        1.22      1.29 o 
   6  -3   9      248.91      248.28      7.77 o 
  -6  -2   9        7.15        9.33      5.55 o 
  -5  -2   9       15.79       12.00      1.42 o 
  -4  -2   9      154.71      163.45      6.81 o 
  -3  -2   9      214.88      203.80      4.95 o 
  -2  -2   9      118.38      113.56      5.05 o 
  -1  -2   9      890.41      887.48     23.66 o 
   0  -2   9        0.40        1.40      1.21 o 
   1  -2   9      155.69      162.40      4.64 o 
   2  -2   9        0.48        1.69      1.34 o 
   3  -2   9        1.78        2.05      1.81 o 
   4  -2   9        0.56        0.86      0.91 o 
   5  -2   9        1.37        0.75      1.07 o 
   6  -2   9        2.41        2.94      1.00 o 
  -6  -1   9      292.06      321.15     14.05 o 
  -5  -1   9        7.73        8.02      2.96 o 
  -4  -1   9       72.82       65.77      7.79 o 
  -3  -1   9       10.38        9.49      1.14 o 
  -2  -1   9     2015.08     1980.16     64.36 o 
  -1  -1   9      184.99      169.70      5.08 o 
   0  -1   9      356.91      343.10     11.51 o 
   1  -1   9      176.34      174.54      5.01 o 
   2  -1   9      470.78      466.58     13.16 o 
   3  -1   9      163.10      147.62      8.10 o 
   4  -1   9      301.53      310.70      7.85 o 
   5  -1   9      497.86      488.71     11.48 o 
   6  -1   9      157.06      138.57      9.33 o 
   7  -1   9      183.70      194.18     10.65 o 
  -6   0   9       15.27       16.57      3.66 o 
  -5   0   9        0.79        1.99      3.92 o 
  -4   0   9       22.44       53.47      7.59 o 
  -3   0   9       11.33        8.88      0.87 o 
  -2   0   9       57.43       60.70      5.09 o 
  -1   0   9        0.88        2.44      1.51 o 
   0   0   9       30.32       30.67      1.93 o 
   1   0   9      141.48      142.55      3.66 o 
   2   0   9       15.18       20.55      1.58 o 
   3   0   9        0.43        1.13      0.84 o 
   4   0   9      287.22      288.53     11.69 o 
   5   0   9      112.97      106.05      3.07 o 
   6   0   9       64.93       56.88      5.17 o 
   7   0   9        1.46        1.19      4.42 o 
  -6   1   9       61.83       62.72      4.84 o 
  -5   1   9      205.44      214.99      9.81 o 
  -4   1   9      192.85      188.73      8.48 o 
  -3   1   9      511.34      562.88     19.41 o 
  -2   1   9       83.70       78.79      3.29 o 
  -1   1   9     1066.34     1053.42     23.87 o 
   0   1   9      215.61      203.16      6.29 o 
   1   1   9      873.51      853.22     18.80 o 
   2   1   9        1.86        1.69      0.66 o 
   3   1   9     1034.37     1023.18     21.26 o 
   4   1   9       34.23       33.52      1.86 o 
   5   1   9     1172.15     1142.19     46.69 o 
   6   1   9       26.67       22.64      2.69 o 
   7   1   9      138.58      146.84     13.10 o 
  -6   2   9       22.62       23.66      3.74 o 
  -5   2   9        1.06        3.17      1.82 o 
  -4   2   9        1.95       24.85      3.81 o 
  -3   2   9       55.68       55.09      6.68 o 
  -2   2   9       33.47       35.30      3.26 o 
  -1   2   9        3.53        3.11      1.47 o 
   0   2   9      554.68      508.63      8.49 o 
   1   2   9       24.70       24.76      1.30 o 
   2   2   9      112.57       98.72      2.25 o 
   3   2   9      198.26      218.19      3.90 o 
   4   2   9      682.26      679.73     11.63 o 
   5   2   9       97.75       90.84      6.49 o 
   6   2   9       93.13       96.92      6.68 o 
   7   2   9        9.95        8.51      6.54 o 
  -5   3   9      142.05      147.73      6.25 o 
  -4   3   9      171.60      183.00      8.97 o 
  -3   3   9      310.96      320.84     15.51 o 
  -2   3   9       30.92       30.11      3.19 o 
  -1   3   9     1358.92     1276.59     44.41 o 
   0   3   9      328.52      313.75      6.97 o 
   1   3   9      306.47      274.48      5.60 o 
   2   3   9       18.86       16.36      1.44 o 
   3   3   9     1074.67     1115.96     25.10 o 
   4   3   9      291.97      303.91      6.89 o 
   5   3   9      211.81      221.71      9.64 o 
   6   3   9      300.05      343.92     14.44 o 
   7   3   9       94.65      100.13      7.60 o 
  -5   4   9       11.92       12.52      3.38 o 
  -4   4   9       41.25       42.50      4.50 o 
  -3   4   9        2.41        2.77      1.75 o 
  -2   4   9       70.47       65.72      3.96 o 
  -1   4   9      230.98      215.61      5.83 o 
   0   4   9        1.87        3.12      0.86 o 
   1   4   9       76.15       80.76      2.04 o 
   2   4   9       19.20       17.91      1.17 o 
   3   4   9       25.14       27.27      1.28 o 
   4   4   9        0.22        0.42      0.29 o 
   5   4   9        0.16        0.64      3.39 o 
   6   4   9       21.53       22.51      4.31 o 
   7   4   9      105.61      114.18      8.09 o 
  -5   5   9       21.63       21.74      4.20 o 
  -4   5   9      342.21      364.58     11.30 o 
  -3   5   9      179.51      183.20      7.56 o 
  -2   5   9      192.26      206.09      6.46 o 
  -1   5   9      272.54      260.80      7.13 o 
   0   5   9     1214.66     1246.94     34.85 o 
   1   5   9       44.50       43.47      1.66 o 
   2   5   9      401.51      386.73      6.99 o 
   3   5   9      265.21      266.63      5.01 o 
   4   5   9      383.45      357.91     18.00 o 
   5   5   9        2.05        1.26      2.08 o 
   6   5   9      245.26      259.82     11.94 o 
   7   5   9       62.51       62.36      6.63 o 
  -4   6   9      144.90      149.37      6.97 o 
  -3   6   9       51.61       53.37      4.92 o 
  -2   6   9      161.97      158.95      7.04 o 
  -1   6   9       70.12       61.03      5.25 o 
   0   6   9        2.64        2.13      1.04 o 
   1   6   9      255.11      259.19      5.35 o 
   2   6   9      535.49      537.87      8.49 o 
   3   6   9        1.35        2.13      0.69 o 
   4   6   9        3.81        5.13      1.07 o 
   5   6   9      133.27      142.37     11.85 o 
   6   6   9       48.86       63.48      9.87 o 
   7   6   9       86.79       86.51     12.45 o 
  -3   7   9       11.31       15.10      3.12 o 
  -2   7   9      395.63      381.38     32.91 o 
  -1   7   9      121.57      100.21     13.35 o 
   0   7   9      770.99      726.66     38.36 o 
   1   7   9       83.35       88.74      3.01 o 
   2   7   9        1.56        2.79      0.91 o 
   3   7   9       92.45       91.60      2.65 o 
   4   7   9      940.82      880.67     71.77 o 
   5   7   9      140.96      156.64      9.05 o 
   6   7   9      195.21      213.16     12.00 o 
   7   7   9       36.69       41.65      6.44 o 
  -3   8   9       65.39       77.35      6.45 o 
  -2   8   9       72.02       69.25      6.76 o 
  -1   8   9       24.09       23.27      2.62 o 
   0   8   9       12.35       13.54      1.57 o 
   1   8   9       98.04       88.84      3.36 o 
   2   8   9      156.86      159.16      5.60 o 
   3   8   9       12.61       12.88      1.94 o 
   4   8   9       79.89       70.91      6.00 o 
   5   8   9        0.41        0.50      1.99 o 
   6   8   9       18.69       19.35      5.16 o 
  -1   9   9       48.21       48.03      9.25 o 
   0   9   9       28.89       30.89      3.01 o 
   1   9   9      353.38      354.75      9.75 o 
   2   9   9       91.06       91.01      6.38 o 
   3   9   9      118.35      119.76      8.40 o 
   4   9   9      127.25      110.10     11.06 o 
   5   9   9      228.76      273.38     18.60 o 
   1  10   9       16.37       11.23      2.71 o 
   2  10   9        8.21       12.19      2.16 o 
   3  10   9       34.09       35.12      5.23 o 
  -3  -6  10      109.94      115.39      7.69 o 
  -2  -6  10       43.67       38.25      3.89 o 
  -1  -6  10      377.85      384.10     12.33 o 
   0  -6  10      202.57      216.87     10.83 o 
   1  -6  10      143.81      143.17     11.09 o 
   2  -6  10       72.21       68.37      5.86 o 
   3  -6  10      153.35      155.83      7.88 o 
  -4  -5  10       16.58       17.94      2.99 o 
  -3  -5  10       42.53       35.90      3.54 o 
  -2  -5  10       30.72       29.69      3.43 o 
  -1  -5  10       22.47       27.38      4.07 o 
   0  -5  10       96.23       98.00      6.14 o 
   1  -5  10       48.44       47.23      4.58 o 
   2  -5  10       21.98       22.05      3.01 o 
   3  -5  10       62.13       68.89      4.21 o 
   4  -5  10       69.12       75.88      6.95 o 
  -4  -4  10        3.09        4.11      1.33 o 
  -3  -4  10      120.30      121.55      9.93 o 
  -2  -4  10       77.91       79.48      5.21 o 
  -1  -4  10      735.86      724.54     20.24 o 
   0  -4  10       52.06       53.42      4.30 o 
   1  -4  10      170.79      194.78      6.43 o 
   2  -4  10       43.60       47.22      4.41 o 
   3  -4  10      549.97      575.77     21.46 o 
   4  -4  10       20.39       20.05      2.40 o 
   5  -4  10      266.01      271.96     14.40 o 
  -5  -3  10       85.42       74.71      8.89 o 
  -4  -3  10       68.08       71.41      4.22 o 
  -3  -3  10        9.35        6.99      1.40 o 
  -2  -3  10       62.83       60.96      3.59 o 
  -1  -3  10        0.23        0.82      1.43 o 
   0  -3  10        1.93        2.96      1.68 o 
   1  -3  10      152.36      150.61      7.30 o 
   2  -3  10       28.60       24.75      2.88 o 
   3  -3  10        1.79        1.51      1.29 o 
   4  -3  10       12.83       11.29      1.81 o 
   5  -3  10        0.01        0.04      0.77 o 
   6  -3  10        4.08        3.21      1.32 o 
  -5  -2  10      198.18      199.25      7.29 o 
  -4  -2  10      111.11      119.07      5.19 o 
  -3  -2  10      400.69      372.75     21.34 o 
  -2  -2  10       82.07       82.15      3.97 o 
  -1  -2  10      447.67      449.31     12.57 o 
   0  -2  10      591.90      567.06     13.61 o 
   1  -2  10       88.69      100.97      4.37 o 
   2  -2  10      515.57      497.78     12.64 o 
   3  -2  10      290.39      294.59      9.76 o 
   4  -2  10      508.98      519.63     12.40 o 
   5  -2  10       55.75       57.17      3.85 o 
   6  -2  10      220.05      193.25      6.14 o 
  -5  -1  10        5.47        6.07      5.34 o 
  -4  -1  10      154.46      155.20      6.93 o 
  -3  -1  10       13.42       10.03      1.60 o 
  -2  -1  10      435.59      407.34     24.94 o 
  -1  -1  10      529.18      523.97     12.92 o 
   0  -1  10        0.17        1.32      1.23 o 
   1  -1  10      147.65      136.43      5.71 o 
   2  -1  10      184.79      181.13      7.41 o 
   3  -1  10      123.15      117.73      6.52 o 
   4  -1  10       13.94       14.37      1.68 o 
   5  -1  10       25.84       23.14      1.91 o 
   6  -1  10        1.12        1.67      0.95 o 
  -5   0  10       24.95       25.87      4.27 o 
  -4   0  10      188.04      211.11      9.94 o 
  -3   0  10        9.53        9.37      2.41 o 
  -2   0  10      375.58      351.99     16.07 o 
  -1   0  10       78.27       77.66      4.10 o 
   0   0  10     3593.30     3926.45    107.48 o 
   1   0  10        3.23        2.68      1.07 o 
   2   0  10      107.35      110.16      3.45 o 
   3   0  10       21.46       18.44      2.14 o 
   4   0  10      740.32      788.43     18.65 o 
   5   0  10       54.34       51.31      1.78 o 
   6   0  10      481.61      395.10     47.29 o 
   7   0  10      121.75      136.44     13.69 o 
  -5   1  10        4.16        4.69      2.81 o 
  -4   1  10        5.29       17.13      3.50 o 
  -3   1  10       44.91       46.14      4.43 o 
  -2   1  10      229.64      216.68      6.39 o 
  -1   1  10      960.10      955.28     23.23 o 
   0   1  10       20.61       18.29      2.24 o 
   1   1  10       23.21       24.03      1.67 o 
   2   1  10      118.77      116.23      3.03 o 
   3   1  10       16.97       27.78      2.01 o 
   4   1  10       57.98       55.97      2.01 o 
   5   1  10       46.24       44.45      2.24 o 
   6   1  10        4.99        2.64      0.96 o 
   7   1  10        0.12       -0.42      4.25 o 
  -5   2  10        7.86        7.68      2.35 o 
  -4   2  10      170.16      170.59     12.19 o 
  -3   2  10      493.43      464.95     16.71 o 
  -2   2  10      572.94      629.64     24.99 o 
  -1   2  10       24.13       24.05      3.90 o 
   0   2  10      644.83      613.36     11.76 o 
   1   2  10      514.98      518.44      9.27 o 
   2   2  10       35.43       69.46      5.67 o 
   3   2  10      584.74      577.64     10.16 o 
   4   2  10      411.59      400.42      7.65 o 
   5   2  10      399.96      367.04     26.88 o 
   6   2  10       38.67       49.46      5.30 o 
   7   2  10      303.21      327.19     20.00 o 
  -5   3  10       10.92       11.38      2.72 o 
  -4   3  10        9.18        9.53      2.40 o 
  -3   3  10        5.95        4.94      2.67 o 
  -2   3  10       12.06       10.83      2.70 o 
  -1   3  10        3.94        4.74      3.59 o 
   0   3  10       18.76       19.11      1.31 o 
   1   3  10        4.13        4.69      1.11 o 
   2   3  10       93.60       91.28      4.96 o 
   3   3  10       26.19       28.89      1.41 o 
   4   3  10      210.71      196.74      4.81 o 
   5   3  10       31.25       34.91      7.04 o 
   6   3  10      294.60      320.40     14.12 o 
   7   3  10       75.92       97.76     12.17 o 
  -5   4  10       84.17       99.35      5.54 o 
  -4   4  10       30.66       31.18      5.60 o 
  -3   4  10      458.20      503.37     13.68 o 
  -2   4  10       25.54       27.23      2.56 o 
  -1   4  10      182.72      188.44      5.50 o 
   0   4  10      272.47      268.47      6.46 o 
   1   4  10      271.21      277.26      6.40 o 
   2   4  10        7.59        8.22      0.99 o 
   3   4  10      568.05      556.00     10.02 o 
   4   4  10       18.16       19.76      0.93 o 
   5   4  10      830.53      874.46     31.18 o 
   6   4  10       16.21       19.81      6.87 o 
   7   4  10      138.08      155.48      9.79 o 
  -4   5  10       29.98       39.35      4.81 o 
  -3   5  10       17.63       15.37      2.86 o 
  -2   5  10       91.30       91.43      4.33 o 
  -1   5  10       41.25       42.91      3.32 o 
   0   5  10       30.50       33.09      2.29 o 
   1   5  10       97.90       89.20      5.57 o 
   2   5  10       66.78       67.86      2.03 o 
   3   5  10      315.47      315.96      6.26 o 
   4   5  10      367.50      336.51     11.80 o 
   5   5  10        0.04        0.26      1.74 o 
   6   5  10        1.37        1.13      2.46 o 
   7   5  10       34.74       34.41      5.88 o 
  -4   6  10      159.59      179.03      7.91 o 
  -3   6  10      137.12      149.07      9.76 o 
  -2   6  10       30.66       33.55      3.24 o 
  -1   6  10      436.13      426.39     11.36 o 
   0   6  10       46.52       55.53      2.94 o 
   1   6  10      134.23      127.28      5.53 o 
   2   6  10      249.38      253.03      4.94 o 
   3   6  10      639.98      614.27     11.81 o 
   4   6  10       49.53       43.33      2.55 o 
   5   6  10      204.71      217.27     10.13 o 
   6   6  10      125.54      143.39      8.73 o 
   7   6  10        3.67        5.59      3.93 o 
  -3   7  10        0.09        0.97      2.09 o 
  -2   7  10        2.89        2.58      3.63 o 
  -1   7  10       60.63       62.64      4.49 o 
   0   7  10       62.88       57.36      2.75 o 
   1   7  10      138.93      142.22      4.27 o 
   2   7  10        0.89        1.64      0.79 o 
   3   7  10       29.43       29.52      1.41 o 
   4   7  10       19.23       19.04      1.29 o 
   5   7  10        9.99       14.79      4.12 o 
   6   7  10        4.10        6.59      6.44 o 
  -2   8  10       82.40       82.70      5.21 o 
  -1   8  10       66.03       73.92      4.38 o 
   0   8  10      190.03      176.00     13.27 o 
   1   8  10        0.80        0.82      1.17 o 
   2   8  10      693.87      701.79     14.65 o 
   3   8  10       19.15       20.99      1.48 o 
   4   8  10        2.09        2.44      0.58 o 
   5   8  10       29.81       34.95      5.09 o 
   6   8  10      408.11      443.06     20.42 o 
  -1   9  10       19.94       15.82     12.56 o 
   0   9  10       45.99       38.88      5.02 o 
   1   9  10       11.10       12.69      1.84 o 
   2   9  10       51.79       48.48      3.29 o 
   3   9  10        0.06        0.39      0.78 o 
   4   9  10        2.22        3.74      4.95 o 
   5   9  10        0.46        0.39      1.67 o 
   2  10  10      131.79      132.80      5.45 o 
  -1  -6  11       47.93       47.29      4.70 o 
   0  -6  11       81.42       85.70      5.66 o 
   1  -6  11       31.86       38.42      4.28 o 
  -3  -5  11       48.80       43.71      5.41 o 
  -2  -5  11      277.97      295.37     11.60 o 
  -1  -5  11      167.00      181.19      7.51 o 
   0  -5  11      291.45      296.61     10.43 o 
   1  -5  11       77.69       82.11      7.64 o 
   2  -5  11      370.46      404.92     15.15 o 
   3  -5  11       57.76       56.55      4.88 o 
  -4  -4  11       12.16        8.00      1.77 o 
  -3  -4  11        9.52        7.85      2.10 o 
  -2  -4  11       11.23       10.21      2.64 o 
  -1  -4  11      117.34      106.24      6.24 o 
   0  -4  11       17.85       16.85      3.41 o 
   1  -4  11        7.14        6.90      2.18 o 
   2  -4  11       75.53       74.90      6.96 o 
   3  -4  11        6.68        6.98      2.17 o 
   4  -4  11        5.87        6.30      2.45 o 
  -4  -3  11      113.46      122.87      6.86 o 
  -3  -3  11      162.07      169.92      6.65 o 
  -2  -3  11       49.38       57.39      4.75 o 
  -1  -3  11      542.17      563.10     16.21 o 
   0  -3  11      163.48      158.42      6.68 o 
   1  -3  11      401.67      373.57     11.11 o 
   2  -3  11      109.64      116.05      5.35 o 
   3  -3  11      124.95      125.82      6.20 o 
   4  -3  11       49.00       49.50      3.48 o 
   5  -3  11      552.21      586.40     16.17 o 
  -4  -2  11       25.26       24.21      3.36 o 
  -3  -2  11        2.89        2.34      1.47 o 
  -2  -2  11       39.18       41.21      3.88 o 
  -1  -2  11      140.74      142.48      6.17 o 
   0  -2  11      249.48      236.74      6.95 o 
   1  -2  11       44.68       48.83      2.89 o 
   2  -2  11      109.44      104.38      3.96 o 
   3  -2  11      113.90      121.01      5.99 o 
   4  -2  11       77.82       79.06      3.32 o 
   5  -2  11       54.86       53.46      3.14 o 
   6  -2  11       14.21       11.50      2.48 o 
  -5  -1  11      200.65      226.26     11.78 o 
  -4  -1  11        0.77        0.95      1.70 o 
  -3  -1  11      577.56      614.68     16.52 o 
  -2  -1  11      291.05      297.74      9.88 o 
  -1  -1  11      972.25      966.26     33.23 o 
   0  -1  11       25.07       58.91     18.03 o 
   1  -1  11      968.33      967.63     22.48 o 
   2  -1  11      336.96      306.37      9.46 o 
   3  -1  11      368.06      366.69     12.42 o 
   4  -1  11      350.33      349.97      8.46 o 
   5  -1  11      717.33      745.20     19.28 o 
   6  -1  11      127.19      102.92      4.39 o 
  -5   0  11       81.37       86.40     11.04 o 
  -4   0  11        5.93        5.60      5.27 o 
  -3   0  11       15.68       21.68      2.86 o 
  -2   0  11      157.40      150.48      5.44 o 
  -1   0  11      457.59      430.89     11.09 o 
   0   0  11       38.69       41.75      2.74 o 
   1   0  11       58.29       55.74      2.75 o 
   2   0  11        3.22        3.06      1.07 o 
   3   0  11       42.60       34.40      1.82 o 
   4   0  11       18.85       15.95      1.67 o 
   5   0  11        0.61        1.76      0.75 o 
   6   0  11        3.49        2.46      0.79 o 
   7   0  11        5.44        5.03      6.57 o 
  -5   1  11       94.79      101.48     11.31 o 
  -4   1  11       56.29       68.67      5.91 o 
  -3   1  11      392.96      389.63     15.43 o 
  -2   1  11      347.64      195.41     11.01 o 
  -1   1  11       22.98       22.40      2.28 o 
   0   1  11      138.67      131.96      5.04 o 
   1   1  11      148.59      149.46      5.99 o 
   2   1  11     1760.04     1742.67     42.12 o 
   3   1  11        1.61        3.98      2.05 o 
   4   1  11      682.48      716.14     15.98 o 
   5   1  11       72.50       66.48      5.32 o 
   6   1  11      166.18      120.31     40.96 o 
   7   1  11       42.70       47.68      6.16 o 
  -5   2  11       10.71        9.87      2.70 o 
  -4   2  11        0.52        2.23      2.60 o 
  -3   2  11        2.49        2.15      2.45 o 
  -2   2  11        0.12        1.59      2.15 o 
  -1   2  11      170.38      119.84     20.36 o 
   0   2  11      279.30      269.24      7.34 o 
   1   2  11      216.65      220.22      4.91 o 
   2   2  11      134.26      121.11      3.01 o 
   3   2  11      144.90      137.03      3.21 o 
   4   2  11      212.45      215.58      4.92 o 
   5   2  11       79.16       69.50      4.78 o 
   6   2  11       67.21       75.33      9.94 o 
   7   2  11        0.64        3.58      3.41 o 
  -5   3  11        9.64        8.34      2.73 o 
  -4   3  11       86.84      101.64      5.19 o 
  -3   3  11       27.74       34.13      4.53 o 
  -2   3  11      511.81      490.37     17.57 o 
  -1   3  11       12.81        8.51      2.44 o 
   0   3  11     1100.88     1110.61     33.89 o 
   1   3  11       71.01       77.56      2.37 o 
   2   3  11      260.00      261.43      7.18 o 
   3   3  11      231.66      229.66      5.30 o 
   4   3  11     1191.22     1164.57     58.62 o 
   5   3  11       83.94       64.51     23.45 o 
   6   3  11      208.34      223.38     11.26 o 
   7   3  11      136.53      157.18     15.08 o 
  -4   4  11       44.93       45.51      4.08 o 
  -3   4  11        6.33        8.54      2.98 o 
  -2   4  11       23.52       27.53      2.79 o 
  -1   4  11      157.71      146.99      6.75 o 
   0   4  11      240.69      229.25     16.06 o 
   1   4  11        3.67        4.01      1.13 o 
   2   4  11        2.26        2.85      1.09 o 
   3   4  11       44.42       42.15      1.75 o 
   4   4  11       34.34       33.99      1.15 o 
   5   4  11       20.31       23.99      3.92 o 
   6   4  11        1.03        3.27      2.97 o 
   7   4  11       49.17       67.63     11.62 o 
  -4   5  11       47.91       51.84      5.39 o 
  -3   5  11      155.54      173.74      7.03 o 
  -2   5  11      131.29      131.97      6.25 o 
  -1   5  11       26.97       31.27      2.66 o 
   0   5  11      268.79      266.32      7.98 o 
   1   5  11      172.32      188.85      8.07 o 
   2   5  11      112.24      106.57      2.51 o 
   3   5  11      224.05      220.20      4.14 o 
   4   5  11      317.78      300.17      5.77 o 
   5   5  11       40.48       47.05      7.58 o 
   6   5  11        5.49        5.18      5.53 o 
   7   5  11      416.48      463.55     20.55 o 
  -3   6  11        2.90        2.78      2.32 o 
  -2   6  11       82.25       94.40      4.90 o 
  -1   6  11       27.13       27.08      3.30 o 
   0   6  11        0.01        1.11      1.54 o 
   1   6  11        0.53        0.41      1.15 o 
   2   6  11       55.18       63.40      3.05 o 
   3   6  11      100.13      104.16      2.71 o 
   4   6  11       81.06       74.17      2.23 o 
   5   6  11       20.74       17.92      3.79 o 
   6   6  11       41.68       41.55      5.54 o 
  -3   7  11      227.96      239.28     16.21 o 
  -2   7  11       79.55       90.80      5.22 o 
  -1   7  11       83.46       78.28      4.23 o 
   0   7  11       27.98       30.81      2.67 o 
   1   7  11      235.63      240.67      8.95 o 
   2   7  11        2.87        2.25      0.89 o 
   3   7  11      542.67      518.28     22.05 o 
   4   7  11       96.58       87.96      6.65 o 
   5   7  11      350.07      400.34     22.07 o 
   6   7  11        0.89        1.61      2.92 o 
  -2   8  11       13.75       15.63      3.94 o 
  -1   8  11       62.78       64.34      6.94 o 
   0   8  11        2.21        3.53      3.16 o 
   1   8  11       22.35       20.90      1.58 o 
   2   8  11        0.25        1.21      0.91 o 
   3   8  11        8.26        8.01      1.36 o 
   4   8  11      157.70      120.10     14.43 o 
   5   8  11        0.60        0.81      2.46 o 
   0   9  11        6.88        6.66      2.25 o 
   1   9  11       96.93      106.90      4.69 o 
   2   9  11      106.65      110.15      4.86 o 
   3   9  11       69.94       69.48      3.42 o 
  -2  -5  12        0.67        1.06      1.99 o 
  -1  -5  12        0.01        0.66      2.00 o 
   0  -5  12       33.70       32.34      3.97 o 
   1  -5  12       31.07       33.83      3.96 o 
   2  -5  12       53.43       57.14      4.52 o 
  -3  -4  12       59.70       48.35      9.33 o 
  -2  -4  12      186.21      186.25      8.85 o 
  -1  -4  12       59.69       60.29      4.50 o 
   0  -4  12      560.33      574.42     17.90 o 
   1  -4  12        4.00        5.27      2.77 o 
   2  -4  12      255.41      276.77     12.52 o 
   3  -4  12      103.07      103.19      5.95 o 
   4  -4  12      400.45      441.64     18.07 o 
  -3  -3  12       17.95       15.92      1.81 o 
  -2  -3  12       45.03       45.73      3.92 o 
  -1  -3  12        0.68        0.81      2.08 o 
   0  -3  12      175.32      168.68      6.36 o 
   1  -3  12        7.27        3.78      2.31 o 
   2  -3  12       43.62       49.54      3.31 o 
   3  -3  12        2.42        0.15      1.88 o 
   4  -3  12       26.60       25.64      2.50 o 
   5  -3  12       10.57        9.79      1.93 o 
  -4  -2  12      305.22      334.72     15.01 o 
  -3  -2  12      148.14      152.50      6.48 o 
  -2  -2  12      407.65      426.51     12.35 o 
  -1  -2  12      120.32      122.15      5.28 o 
   0  -2  12      233.83      238.57      7.46 o 
   1  -2  12      198.69      188.23      6.05 o 
   2  -2  12      487.92      489.16     12.45 o 
   3  -2  12      316.95      291.15      8.95 o 
   4  -2  12      208.78      217.37     11.24 o 
   5  -2  12       40.92       42.79      3.05 o 
  -4  -1  12        1.54        3.64      2.61 o 
  -3  -1  12        3.83        3.43      0.83 o 
  -2  -1  12       23.12       16.62      2.74 o 
  -1  -1  12       67.88       71.36      4.78 o 
   0  -1  12       22.59       23.06      3.14 o 
   1  -1  12       19.68       20.26      2.20 o 
   2  -1  12       22.00       20.64      2.50 o 
   3  -1  12        7.29        9.14      2.65 o 
   4  -1  12        1.71        1.09      1.23 o 
   5  -1  12       71.30       61.08      3.14 o 
   6  -1  12        3.28        1.77      1.10 o 
  -4   0  12       11.64       11.03      3.79 o 
  -3   0  12      328.20      352.87     10.81 o 
  -2   0  12       28.60       29.36      5.80 o 
  -1   0  12      851.90      887.32     22.22 o 
   0   0  12      212.57      192.96      6.03 o 
   1   0  12      655.53      651.68     16.65 o 
   2   0  12       22.91       22.35      2.26 o 
   3   0  12      622.28      591.55     27.42 o 
   4   0  12      216.19      215.98      6.12 o 
   5   0  12      638.24      633.61     15.30 o 
   6   0  12       33.70       21.77      1.99 o 
  -4   1  12       20.17       24.23      4.71 o 
  -3   1  12       70.75       74.33      6.36 o 
  -2   1  12        2.83        2.26      1.73 o 
  -1   1  12      106.97      107.35      5.24 o 
   0   1  12      263.08      255.61      9.42 o 
   1   1  12      832.28      843.73     19.97 o 
   2   1  12      116.62      113.34      5.78 o 
   3   1  12       45.10       43.23      2.38 o 
   4   1  12      208.79      207.40      5.55 o 
   5   1  12      189.00      182.06     10.17 o 
   6   1  12        0.81        0.10      3.48 o 
  -4   2  12       61.79       71.34      6.42 o 
  -3   2  12      482.64      496.84     20.14 o 
  -2   2  12       75.55       74.97      5.74 o 
  -1   2  12      623.99      473.94    101.02 o 
   0   2  12       43.81       45.29      2.63 o 
   1   2  12      660.40      647.84     12.56 o 
   2   2  12      173.71      173.54      3.78 o 
   3   2  12      437.47      436.77      8.56 o 
   4   2  12      781.60      811.19     19.78 o 
   5   2  12      260.63      242.32     19.22 o 
   6   2  12       30.83       41.31      8.63 o 
   7   2  12       38.03       44.52      6.11 o 
  -4   3  12        6.25        5.06      2.50 o 
  -3   3  12        0.99        0.33      3.65 o 
  -2   3  12       11.18       12.46      5.88 o 
  -1   3  12      402.62      407.31     15.06 o 
   0   3  12       15.17       13.62      1.53 o 
   1   3  12        1.64        8.92      4.42 o 
   2   3  12       74.01       66.25      3.14 o 
   3   3  12      132.15      130.11      4.27 o 
   4   3  12       54.64       51.95      4.92 o 
   5   3  12        0.04        2.70      1.45 o 
   6   3  12       60.24       64.98      6.42 o 
   7   3  12        2.56        0.98      3.10 o 
  -4   4  12      114.83      125.59      6.38 o 
  -3   4  12      189.23      176.16      8.16 o 
  -2   4  12       23.43       32.93      3.83 o 
  -1   4  12       64.23       63.66      4.88 o 
   0   4  12      269.49      247.75      8.85 o 
   1   4  12      230.13      219.50      5.26 o 
   2   4  12      905.64      897.68     22.51 o 
   3   4  12       12.36       12.75      1.70 o 
   4   4  12      576.08      552.74     20.30 o 
   5   4  12      134.49      153.54      8.13 o 
   6   4  12      231.77      248.57     12.18 o 
   7   4  12       23.66       31.87      9.62 o 
  -3   5  12       25.09       26.89      4.46 o 
  -2   5  12       24.21       28.45      3.93 o 
  -1   5  12        1.91        2.17      1.65 o 
   0   5  12      183.16      199.18      6.93 o 
   1   5  12      143.92      148.87      4.00 o 
   2   5  12      176.70      175.91      3.81 o 
   3   5  12       11.09       13.09      1.17 o 
   4   5  12      106.78      105.08      6.68 o 
   5   5  12       26.72       30.49      4.19 o 
   6   5  12       92.31       91.59      7.40 o 
  -3   6  12        4.55        4.79      2.63 o 
  -2   6  12      127.37      131.64      6.99 o 
  -1   6  12       43.79       48.87      3.52 o 
   0   6  12      371.28      379.27     18.26 o 
   1   6  12       21.13       25.04      2.69 o 
   2   6  12      502.39      496.36     10.61 o 
   3   6  12       95.41       99.52      2.49 o 
   4   6  12      444.30      420.88     18.01 o 
   5   6  12        9.82       14.14      3.55 o 
   6   6  12      139.84      154.53      9.47 o 
  -2   7  12       17.18       18.35      3.33 o 
  -1   7  12        0.82        1.27      1.71 o 
   0   7  12        0.05        1.34      1.46 o 
   1   7  12        1.01        1.79      1.67 o 
   2   7  12        0.06        1.12      0.96 o 
   3   7  12        6.19        5.23      1.11 o 
   4   7  12       46.01       33.58      2.94 o 
   5   7  12        0.02       -0.19      1.95 o 
   6   7  12        0.34        0.06      2.03 o 
  -1   8  12      172.11      183.34      8.74 o 
   0   8  12       73.78       79.73      5.19 o 
   1   8  12       69.58       68.42      4.23 o 
   2   8  12       88.85       89.11      5.13 o 
   3   8  12      112.87      100.83      8.26 o 
   4   8  12        6.57        6.57      5.11 o 
   5   8  12      125.22      139.22      9.07 o 
   1   9  12       18.37       18.89      2.59 o 
   2   9  12        0.22        0.29      1.08 o 
   3   9  12       28.43       22.38      2.15 o 
  -2  -4  13        1.49        2.02      1.87 o 
  -1  -4  13       97.75       98.70      5.98 o 
   0  -4  13       10.28       10.78      3.57 o 
   1  -4  13       25.50       27.68      3.51 o 
   2  -4  13       23.88       23.12      4.15 o 
   3  -4  13        2.19        1.80      1.94 o 
  -2  -3  13       63.78       52.28      8.98 o 
  -1  -3  13      114.19      114.68     12.62 o 
   0  -3  13       78.51       68.75      7.23 o 
   1  -3  13      134.25      127.91      6.65 o 
   2  -3  13      158.74      160.32      7.48 o 
   3  -3  13       46.12       52.15      3.57 o 
   4  -3  13      176.46      176.95      6.39 o 
  -3  -2  13        4.21        3.34      2.90 o 
  -2  -2  13       29.01       23.25      5.17 o 
  -1  -2  13        0.76        0.48      1.59 o 
   0  -2  13       35.92       32.93      3.90 o 
   1  -2  13       15.42       15.30      3.01 o 
   2  -2  13       85.86       75.97      3.84 o 
   3  -2  13        1.28        0.76      1.51 o 
   4  -2  13        0.64        1.77      1.67 o 
   5  -2  13       52.53       46.77      3.17 o 
  -3  -1  13       33.03       36.30      4.65 o 
  -2  -1  13      601.96      616.94     17.24 o 
  -1  -1  13       23.95       21.00      2.86 o 
   0  -1  13      526.85      547.97     14.46 o 
   1  -1  13       70.56       62.94      4.10 o 
   2  -1  13      369.73      380.47     14.49 o 
   3  -1  13      190.30      177.48      5.51 o 
   4  -1  13      457.84      481.09     14.30 o 
   5  -1  13       44.95       41.45      2.78 o 
  -4   0  13       56.97       60.20     11.32 o 
  -3   0  13        9.06        7.41      2.66 o 
  -2   0  13      143.63      147.17      7.39 o 
  -1   0  13        0.36       -0.66      2.55 o 
   0   0  13      313.17      309.43     11.63 o 
   1   0  13        9.25        9.50      3.34 o 
   2   0  13        8.78        9.66      1.70 o 
   3   0  13        0.96        1.74      1.39 o 
   4   0  13       40.21       38.43      4.30 o 
   5   0  13       59.25       54.56      2.31 o 
  -4   1  13      172.82      181.09     10.84 o 
  -3   1  13      133.89      146.17     13.67 o 
  -2   1  13      226.94      192.68    101.73 o 
  -1   1  13       20.41       21.93      2.65 o 
   0   1  13      123.23      125.17      4.83 o 
   1   1  13      868.77      886.44     21.77 o 
   2   1  13      467.59      450.95     11.90 o 
   3   1  13      166.10      155.57      5.55 o 
   4   1  13       51.32       46.45      3.13 o 
   5   1  13      108.17      104.09      8.79 o 
   6   1  13      139.05      160.86     15.01 o 
  -4   2  13        4.16        3.76      3.38 o 
  -3   2  13       86.28       91.60      7.62 o 
  -2   2  13        0.06       -0.02      2.75 o 
  -1   2  13       41.88       63.60      5.20 o 
   0   2  13       33.08       27.58      2.46 o 
   1   2  13       17.34       14.81      1.49 o 
   2   2  13      200.93      203.84      4.54 o 
   3   2  13      364.13      369.32      7.84 o 
   4   2  13       39.68       40.65      1.74 o 
   5   2  13       40.05       33.81      3.31 o 
   6   2  13       36.29       43.86      9.43 o 
  -3   3  13      341.91      367.02     16.25 o 
  -2   3  13      140.44      136.49      8.20 o 
  -1   3  13      328.70      336.23     17.34 o 
   0   3  13      130.72      106.55     13.87 o 
   1   3  13      824.80      792.48     25.70 o 
   2   3  13       84.63       89.71      3.23 o 
   3   3  13      650.83      636.79     22.84 o 
   4   3  13       41.77       39.90      1.92 o 
   5   3  13      500.11      439.17     72.83 o 
   6   3  13       77.35       86.47      7.45 o 
  -3   4  13      130.74      144.31      6.67 o 
  -2   4  13       36.70       33.43      4.59 o 
  -1   4  13       49.38       56.77      8.12 o 
   0   4  13        9.05        7.14      1.05 o 
   1   4  13      412.82      407.78      9.60 o 
   2   4  13      146.28      154.51      4.96 o 
   3   4  13       77.24       78.76      2.82 o 
   4   4  13        0.00        0.76      1.04 o 
   5   4  13       22.84       23.09      4.05 o 
   6   4  13        6.73        6.60      3.68 o 
  -3   5  13      151.38      164.96     11.25 o 
  -2   5  13       29.13       29.40      4.28 o 
  -1   5  13      414.98      453.68     22.78 o 
   0   5  13        6.66        8.99      1.97 o 
   1   5  13      368.08      371.43      7.87 o 
   2   5  13      125.47      122.58      3.97 o 
   3   5  13      426.23      438.47      8.83 o 
   4   5  13      165.52      154.11      7.33 o 
   5   5  13       40.79       46.54      4.94 o 
   6   5  13      107.02      115.83      8.11 o 
  -2   6  13       10.73        8.72      3.51 o 
  -1   6  13       47.86       44.15      4.47 o 
   0   6  13       21.45       24.43      2.75 o 
   1   6  13        0.08        0.48      0.70 o 
   2   6  13       21.59       20.39      1.65 o 
   3   6  13        0.19        1.28      0.74 o 
   4   6  13       90.18       90.65      4.20 o 
   5   6  13        1.74        1.63      2.43 o 
   6   6  13       54.47       61.26     10.50 o 
  -1   7  13       62.26       65.42      5.18 o 
   0   7  13      149.10      143.63      5.63 o 
   1   7  13       31.96       32.56      4.27 o 
   2   7  13      548.38      553.81     11.56 o 
   3   7  13       28.36       28.35      1.95 o 
   4   7  13      248.79      265.45     11.97 o 
   5   7  13       37.21       39.39      5.02 o 
   0   8  13       81.92       85.95      5.65 o 
   1   8  13       60.74       61.79      3.58 o 
   2   8  13       33.80       26.83      2.75 o 
   3   8  13        0.26        1.65      1.18 o 
   4   8  13       18.20       20.63      3.86 o 
  -1  -3  14       12.82       10.64      3.10 o 
   0  -3  14       14.38       14.02      3.66 o 
   1  -3  14       53.34       52.43      4.90 o 
   2  -3  14       38.37       37.67      4.39 o 
   3  -3  14       30.79       33.05      3.35 o 
  -2  -2  14       90.19       99.09      5.86 o 
  -1  -2  14      222.34      239.56     10.23 o 
   0  -2  14        4.25        5.89      2.89 o 
   1  -2  14      323.52      337.01     11.59 o 
   2  -2  14       39.69       36.90      3.87 o 
   3  -2  14      195.46      200.30      9.74 o 
   4  -2  14        3.81        3.59      2.03 o 
  -3  -1  14        0.35        0.50      1.95 o 
  -2  -1  14        0.39        0.27      1.98 o 
  -1  -1  14       80.23       77.10      4.68 o 
   0  -1  14       78.60       80.25      4.50 o 
   1  -1  14        6.33        7.66      2.15 o 
   2  -1  14       16.71       19.47      2.83 o 
   3  -1  14        1.98        1.25      1.27 o 
   4  -1  14        1.09        0.17      0.93 o 
   5  -1  14       13.15       11.85      1.92 o 
  -3   0  14       58.74       43.30     26.08 o 
  -2   0  14      254.36      293.11     13.89 o 
  -1   0  14       77.06       74.34      4.48 o 
   0   0  14      130.30      127.86      5.33 o 
   1   0  14      179.91      172.83      7.05 o 
   2   0  14      331.66      335.35     11.75 o 
   3   0  14       20.04       19.52      1.98 o 
   4   0  14      166.83      165.25      5.65 o 
   5   0  14       76.59       60.93      3.08 o 
  -3   1  14       34.14       37.69      5.68 o 
  -2   1  14      110.67      116.50      8.20 o 
  -1   1  14       12.67       14.76      2.71 o 
   0   1  14       84.43       88.63      5.12 o 
   1   1  14        3.02        4.65      3.19 o 
   2   1  14      191.11      176.69      5.55 o 
   3   1  14       88.97       93.22      4.28 o 
   4   1  14        1.59        3.07      1.04 o 
   5   1  14        1.48        1.73      0.76 o 
  -3   2  14       26.24       28.62      5.38 o 
  -2   2  14      499.10      540.75     22.33 o 
  -1   2  14        2.24        3.38      4.61 o 
   0   2  14      315.04      261.10     27.03 o 
   1   2  14       62.05       63.21      2.67 o 
   2   2  14      231.02      223.40      5.94 o 
   3   2  14      197.31      213.37      6.44 o 
   4   2  14      420.44      390.28     16.28 o 
   5   2  14        1.45        1.50      1.39 o 
   6   2  14       30.70       40.72      9.51 o 
  -3   3  14        1.72        1.69      3.17 o 
  -2   3  14      120.86      126.67      8.67 o 
  -1   3  14        5.83        8.22      3.16 o 
   0   3  14       43.80       38.45      5.52 o 
   1   3  14        0.76        0.95      0.85 o 
   2   3  14        3.01        4.14      1.55 o 
   3   3  14        4.15        6.27      1.31 o 
   4   3  14        3.99        4.46      1.09 o 
   5   3  14       20.20       21.88      4.31 o 
   6   3  14       41.68       50.69      6.45 o 
  -2   4  14      115.63      129.55      8.76 o 
  -1   4  14       48.06       60.24      5.48 o 
   0   4  14      383.45      368.86     14.52 o 
   1   4  14      416.81      367.91     24.26 o 
   2   4  14       72.93       72.34      3.41 o 
   3   4  14      186.44      181.02      5.88 o 
   4   4  14      118.22      122.23      8.33 o 
   5   4  14       97.43      100.29      6.88 o 
   6   4  14       25.11       28.22      5.08 o 
  -2   5  14        0.29        0.69      1.82 o 
  -1   5  14       21.69       18.81      2.91 o 
   0   5  14        7.14        6.71      2.56 o 
   1   5  14       17.60       20.78      1.38 o 
   2   5  14       16.16       22.58      1.70 o 
   3   5  14      326.11      326.71     10.42 o 
   4   5  14        0.73        0.85      0.68 o 
   5   5  14       11.27       10.42      3.48 o 
  -1   6  14      132.52      153.26      7.70 o 
   0   6  14      132.46      136.83      7.56 o 
   1   6  14      456.15      453.15     38.70 o 
   2   6  14        8.36        6.59      1.15 o 
   3   6  14      459.75      471.77     18.85 o 
   4   6  14       11.81       11.29      1.15 o 
   5   6  14      170.39      187.27     13.73 o 
   0   7  14        1.15        0.96      1.62 o 
   1   7  14       67.02       62.46      4.33 o 
   2   7  14       40.33       39.01      2.03 o 
   3   7  14      142.47      124.60      4.54 o 
   4   7  14        0.17        0.81      3.35 o 
   1   8  14       66.85       71.02      4.70 o 
   2   8  14       32.60       32.34      3.89 o 
   3   8  14      151.67      143.31      4.67 o 
  -1  -2  15        4.67        4.15      2.60 o 
   0  -2  15        1.50        0.46      2.06 o 
   1  -2  15       56.56       60.74      6.90 o 
   2  -2  15        0.37        0.59      1.51 o 
   3  -2  15       27.91       24.99      3.55 o 
  -1  -1  15      109.85      125.44      7.52 o 
   0  -1  15       64.54       69.43      5.41 o 
   1  -1  15      113.77      125.48      8.34 o 
   2  -1  15       39.61       37.99      3.17 o 
   3  -1  15      191.63      191.73      7.37 o 
   4  -1  15        1.01        1.83      1.35 o 
  -2   0  15        6.03        6.53      2.80 o 
  -1   0  15        6.86        7.84      3.33 o 
   0   0  15       36.24       38.50      3.52 o 
   1   0  15       30.25       32.90      3.76 o 
   2   0  15      108.15      112.96      5.41 o 
   3   0  15       24.05       25.85      2.76 o 
   4   0  15       80.62       80.03      3.44 o 
  -2   1  15       26.28       30.39      5.39 o 
  -1   1  15      206.60      214.25      8.02 o 
   0   1  15        5.78        8.01      2.74 o 
   1   1  15      274.03      272.70      8.26 o 
   2   1  15       75.63       73.58      3.55 o 
   3   1  15       70.58       71.13      3.64 o 
   4   1  15        1.20        0.72      1.07 o 
   5   1  15      135.42      119.60     11.92 o 
  -2   2  15        3.11        3.55      3.37 o 
  -1   2  15        4.31        7.60      3.56 o 
   0   2  15       16.43       12.71      4.87 o 
   1   2  15        0.69        0.53      0.77 o 
   2   2  15       11.67       13.22      1.96 o 
   3   2  15        0.86        1.51      1.20 o 
   4   2  15       79.85       75.12      3.73 o 
   5   2  15        1.24        1.50      2.76 o 
  -2   3  15      139.43      152.49     14.96 o 
  -1   3  15       78.48       91.48      6.93 o 
   0   3  15      163.45      173.69     12.52 o 
   1   3  15       44.64       42.57      6.00 o 
   2   3  15      316.69      315.61      9.20 o 
   3   3  15       11.13        8.98      1.92 o 
   4   3  15       97.92       88.70      8.10 o 
   5   3  15      151.28      154.26     13.33 o 
  -2   4  15       95.63      106.77      8.50 o 
  -1   4  15       26.74       29.85      4.81 o 
   0   4  15       73.38       71.23      8.96 o 
   1   4  15        7.63        9.69      1.22 o 
   2   4  15       26.17       26.21      3.19 o 
   3   4  15       48.16       52.41      2.56 o 
   4   4  15       34.57       36.43      2.07 o 
   5   4  15        6.26        5.99      3.28 o 
  -1   5  15        1.83        0.82      1.79 o 
   0   5  15      193.24      216.69      8.69 o 
   1   5  15       17.25       18.96      2.32 o 
   2   5  15      291.17      279.84      7.01 o 
   3   5  15       33.96       30.81      1.67 o 
   4   5  15       82.17       77.87      3.47 o 
   5   5  15       10.11        8.41      3.32 o 
   0   6  15       27.00       15.20      4.57 o 
   1   6  15        1.16        2.27      1.86 o 
   2   6  15        1.16        0.88      0.90 o 
   3   6  15        0.87        1.33      0.99 o 
   4   6  15       57.00       60.74      5.01 o 
   1   7  15       68.30       75.25      3.93 o 
   2   7  15       67.04       58.85      2.65 o 
   3   7  15      141.60      146.58      4.57 o 
   1  -1  16       42.67       41.73      3.79 o 
   2  -1  16       14.56       13.46      3.21 o 
   0   0  16       90.93       99.29      8.46 o 
   1   0  16       19.53       21.48      3.54 o 
   2   0  16      170.77      173.61      7.36 o 
   3   0  16       25.71       27.90      2.55 o 
  -1   1  16       14.26       13.57      3.17 o 
   0   1  16        0.06        0.55      2.05 o 
   1   1  16        8.30        4.63      3.49 o 
   2   1  16        0.10        0.14      1.85 o 
   3   1  16       28.19       26.38      2.31 o 
   4   1  16       37.12       36.59      2.11 o 
  -1   2  16       28.00       26.82      8.33 o 
   0   2  16       32.31       38.20      4.93 o 
   1   2  16      142.84      122.94     10.14 o 
   2   2  16        6.97        8.54      2.63 o 
   3   2  16      191.47      178.07      4.69 o 
   4   2  16        0.99        1.77      0.93 o 
  -1   3  16       10.47       10.35      6.80 o 
   0   3  16        7.86        9.84      3.43 o 
   1   3  16        1.19        0.50      1.17 o 
   2   3  16       54.56       54.60      2.80 o 
   3   3  16       30.26       25.95      2.53 o 
   4   3  16       10.60       11.70      2.77 o 
   0   4  16       32.41       35.77      4.69 o 
   1   4  16      140.50      144.96      7.69 o 
   2   4  16       16.10       13.43      1.66 o 
   3   4  16       38.55       41.59      2.44 o 
   4   4  16       43.00       38.46      3.72 o 
   0   5  16       13.52       19.59      2.97 o 
   1   5  16        0.13        0.18      1.20 o 
   2   5  16       21.48       21.75      1.61 o 
   3   5  16        0.70        1.18      1.02 o 
   4   5  16        5.97        6.37      4.58 o 
   1   6  16        1.15        2.43      1.67 o 
   2   6  16      102.46      119.45      5.24 o 
   3   6  16        0.50        0.06      0.73 o 
   1   2  17       21.29       15.82     10.91 o 
   2   2  17       32.38       30.93      2.12 o 
   1   3  17       10.69        0.09      2.86 o 
   2   3  17       48.37       45.07      3.89 o 
   2   4  17        2.83        1.07      1.23 o 
                                                 
